# Supplementary material for: Toxoplasma Modulates Signature Pathways of Human Epilepsy, Neurodegeneration & Cancer
Source: Sci Rep. 2017 Sep 13;7:11496. doi: 10.1038/s41598-017-10675-6 (PMC5597608; doi:10.1038/s41598-017-10675-6)
Supplement: Supplementary file 4 — Supplement B Part 2 [file 41598_2017_10675_MOESM4_ESM.xlsx]

## Sheet: Table S1
Table S1: List of identified human genes that are likely to play a role in susceptibility to T. gondii infection.
Gene	Location	Description
HLA-B	6p21.33	Human leukocyte antigen (HLA) Class I molecule that presents endoplasmic reticulum lumen-derived peptides. Expressed in almost all cells.
HLA-C	6p21.33	Human class I molecule that presents endoplasmic reticulum lumen-derived peptides. Expressed in almost all cells.
HLA-DOA	6p21.32	Human class II molecule that interacts with HLA-DM molecule in B cells.
HLA-DOB	6p21.32	Human class II molecule that interacts with HLA-DM molecule in B cells.
HLA-DQA1	6p21.32	Human class II molecule that presents extracellular protein-derived peptides.
HLA-DQA2	6p21.32	Human class II molecule that presents extracellular protein-derived peptides.
HLA-DRA	6p21.32	Human class II molecule that presents peptides derived from extracellular proteins.
HLA-F	6p22.1	Human class I molecule that presents foreign antigens.
COL2A1	12q13.11	Type II collagen alpha-1 chain that is found in vitreous humor and cartilage. Mutations cause Stargardt’s disease, a retinal degenerative disease.
ABCA4	1p22.1	ATP-binding cassette transporter that moves retinylidene phosphoethanolamine across extra- and intracellular membranes of retina rod photoreceptor cells.
P2RX7	12q24.31	Ligand-gated ion channel that causes ATP-dependent macrophage lysis.
ERAP1	5q15	Aminopeptidase that trims HLA class I-binding precursors, which allows them to be presented on MHC class I molecules.
IRAK4	12q12	Kinase that is involved in innate immune response and activates NFKB.
NLRP1	17p13.2	Inflammasome: Apoptosis protein in innate immunity, inflammation, and pyroptosis.
ALOX12	17p13.1	Dioxygenase that regulates angiogenesis, apoptosis, and cell migration and proliferation.
TLR9	3p21.2	Toll-like receptor and innate immune sensor that controls host immune response against pathogens through recognition of these molecular patterns specific to microorganisms.
TIRAP	11q24.2	Toll-interleukin 1 receptor adaptor protein that is involved in the innate immune response and acts via IRAK2 and TRAF-6, leading to activation of NFKB, MAPK1, MAPK3 and JNK, and resulting in cytokine secretion and inflammatory response.
FOXQ1	6p25.3	FOX gene family member that plays roll in embryonic development, cell cycle regulation, tissue-specific gene expression, cell signaling, and tumorigenesis. Overexpressed in NK cells.
TREX1	3p21.31	Nuclear protein with 3’ exonuclease activity that functions in DNA repair and as proofreading function for DNA polymerase.
NFKB1	4q24	Pleiotropic transcription factor that plays role in inflammation, immunity, differentiation, cell growth, tumorigenesis, and apoptosis
TGFB1	19q13.2	Growth factor that regulates cell proliferation, differentiation, adhesion, and migration.
NOD2	16q12.1	Nod1/Apaf-1 family member that is expressed in peripheral blood leukocytes, activates NFKB, and recognizes muramyl dipeptide constituents of bacterial peptidoglycans.
UTS2	1p36.23	Vasoconstrictor: Mutations are associated with portal hypertension and congenital heart disease.
FLNB	3p14.3	Filamin family protein that connects transmembrane proteins to actin cytoskeleton.
SPTBN1	2p16.2	Spectrin that links plasma membrane to actin cytoskeleton and determines cell shape, arrangement of transmembrane proteins, and organization of organelles.
SMAGP	12q13.13	Glycoprotein that functions in epithelial cell-cell contacts, tumor invasiveness, and metastasis.
EMP1	12p13.1	Epithelial membrane protein that regulates cell growth and is associated with endobronchial lipoma and bronchial neoplasm.
TTC39C	18q11.2	Tetratricopeptide repeat protein that functions in anaphase.
PSPH	7p11.2	Phosphotransferase that catalyzes last step in biosynthesis of serine from carbohydrates.
SPATA20	17q21.33	Spermatogenesis-associated protein that regulates fertility.
PPIL3	2q33.1	Cyclophilin family protein that accelerates folding of proteins, catalyzes cis-trans isomerization of proline imidic peptide bonds in oligopeptides, and is involved in pre-mRNA splicing.
F2RL1	5q13.3	7-transmembrane-region receptor and protease-activated receptor that establishes endothelial barrier, cellular migration, cytoskeletal rearrangement and chemotaxis.
LRRC6	8q24.22	Leucine-rich repeat-containing protein that funtions in dynein arm assembly and cilia motility.
RFX2	19p13.3	Regulatory factor X (RFX) gene family protein and transcriptional activator that binds DNA as a monomer or heterodimer.
LMNA	1q22	Component of nuclear lamina that provides framework for nuclear envelope and interacts with chromatin.
P2RX5	17p13.2	Purinoceptor for ATP and ligand-gated ion channel.
PRH1	12p13.2	Glycoprotein that inhibits calcium phosphates crystal growth.
SIGLEC14	19q13.41	Adhesion molecule and sialic acid-binding paired receptor that activates associated receptors.
GATM	15q21.1	Amidinotransferase that catalyzes biosynthesis of guanidinoacetate and plays role in embryonic and central nervous system development.
LILRA3	19q13.4	Soluble receptor for class I MHC antigens that binds to surface of monocytes.
CRIP2	14q32.33	Cysteine-rich protein that functions in differentiation of smooth muscle tissue.
NR1D1	17q21.1	Transcription factor that coordinates circadian rhythm and metabolic pathways.
C11orf21	11p15.5	Protein found in heart. Gene potentially responsible for Beckwith-Widermann Syndrome and some cancers.
VIM	10p13	Intermediate filament that maintains cell shape, integrity of the cytoplasm, and stability of cytoskeletal interactions.
TRPM2	21q22.3	Tetrameric cation channel that confers cell death susceptibility when activated by oxidative stress.
TMEM14C	6p24.2	Transmembrane protein that functions in normal heme biosynthesis.
RPL36AL	14q21.3	Forms component of cytoplasmic ribosome 60S subunit.
PTCH1	9q22.32	Receptor of sonic hedgehog, indian hedgehog, and desert hedgehog that suppresses tumors.
HOXB2	17q21.32	Homeobox family member and sequence-specific transcription factor that is part of developmental regulatory system.
HEBP2	6q24.1	Promotes mitochondrial permeability transition and facilitates necrotic cell death under certain stress conditions.
GPR137B	1q42.3	G protein-coupled receptor that serves as an integral lysosome membrane protein.
AFAP1	4p16.1	Src binding partner that cross-links actin filaments, modulates changes in actin filament integrity, and induces of lamellipodia formation.
CCDC144A	17p11.2	Coiled-coil domain-containing protein of unknown function.
FHIT	3p14.2	Diadenosine 5',5'''-P1,P3-triphosphate hydrolase that functions in purine metabolism, cell proliferation, cell survival, apoptosis, and tumor suppression.
PPFIBP2	11p15.4	Beta liprin that functions in development of neuronal synapses and guidance of axons.
GSTM4	1p13.3	Glutathione S-transferase that functions in detoxification of carcinogens, therapeutic drugs, environmental toxins, and oxidative stress products.

## Sheet: Table S2
Table S2. Predicted Upstream Regulators of Congenital Toxoplasmosi Genetics and Biomarkers.
Human Toxoplasmosis Susceptibility/Resistant Genes ((p-value ≤ 5x10-3)					Human Toxoplasmosis Susceptibility/Resistant Genes + Serum Brain Biomarkes (p-value ≤ 5x10-3)					Toxoplasmosis Cohort Comparison (-Log(p-value or overlap) > 2)
Upstream Regulator	Molecule Type	p-value of overlap	Target molecules in dataset		Upstream Regulator	Molecule Type	p-value of overlap	Target molecules in dataset		Upstream regulators	Genetics	Brain BioMarkers			Symbol	Entrez Gene Name
RELA	transcription regulator	3.45e-09	COL2A1,ERAP1,HLA-B,NFKB1,NOD2,TGFB1,TLR9		RELA	transcription regulator	1.32e-08	COL2A1,ERAP1,HLA-B,NFKB1,NOD2,TGFB1,TLR9		RELA	8.46168	7.87855			ABCA4	ATP-binding cassette, sub-family A (ABC1), member 4
NLRP12	other	1.09e-08	HLA-A,HLA-B,HLA-C,TIRAP		NLRP12	other	2.2e-08	HLA-A,HLA-B,HLA-C,TIRAP		NLRP12	7.96449	7.65719			AMELX	amelogenin, X-linked
NLRC5	transcription regulator	2.78e-07	HLA-A,HLA-B,HLA-C		NLRC5	transcription regulator	4.65e-07	HLA-A,HLA-B,HLA-C		NLRC5	6.55628	6.33252			AP1M1	adaptor-related protein complex 1, mu 1 subunit
CLCN3	ion channel	5.22e-07	NFKB1,TGFB1		CLCN3	ion channel	7.29e-07	NFKB1,TGFB1		CLCN3	6.28254	6.13732			APOE	apolipoprotein E
IFNG	cytokine	1.16e-06	ERAP1,HLA-A,HLA-B,HLA-C,NFKB1,NOD2,TGFB1,TLR9		NFKBIA	transcription regulator	1.3e-06	CLU,COL2A1,ERAP1,HLA-A,NFKB1,NOD2		IFNG	5.93369	5.28292			APOH	apolipoprotein H (beta-2-glycoprotein I)
ASPN	other	3.13e-06	COL2A1,TGFB1		ASPN	other	4.37e-06	COL2A1,TGFB1		ASPN	5.50477	5.35963			AQP11	aquaporin 11
EBI3	cytokine	4.77e-06	HLA-A,HLA-B,HLA-C		IFNG	cytokine	5.21e-06	ERAP1,HLA-A,HLA-B,HLA-C,NFKB1,NOD2,TGFB1,TLR9		S-18886	5.50477	5.35963			ARSA	arylsulfatase A
RFXANK	transcription regulator	5.21e-06	HLA-A,HLA-B		RFXANK	transcription regulator	7.28e-06	HLA-A,HLA-B		NFKBIA	4.93495	5.88626			ASPN	asporin
TAPBP	transporter	1.09e-05	HLA-A,HLA-B		EBI3	cytokine	7.97e-06	HLA-A,HLA-B,HLA-C		RFXANK	5.28311	5.13801			ATP6AP2	ATPase, H+ transporting, lysosomal accessory protein 2
NFKBIA	transcription regulator	1.16e-05	COL2A1,ERAP1,HLA-A,NFKB1,NOD2		EGR1	transcription regulator	1.31e-05	CLU,COL2A1,NFKB1,TGFB1		EBI3	5.32138	5.09878			BCL6	B-cell CLL/lymphoma 6
IFNA2	cytokine	1.75e-05	HLA-A,HLA-B,HLA-C,TREX1		TAPBP	transporter	1.53e-05	HLA-A,HLA-B		TAPBP	4.96127	4.81625			BDKRB1	bradykinin receptor B1
NFKB1	transcription regulator	1.84e-05	COL2A1,NFKB1,NOD2,TLR9		JUN	transcription regulator	1.89e-05	ALOX12,CLU,HLA-B,PGLYRP2,TGFB1		NFkB (complex)	4.31595	5.1427			C5	complement component 5
PSMB9	peptidase	1.87e-05	HLA-A,NFKB1		PSMB9	peptidase	2.61e-05	HLA-A,NFKB1		PSMB9	4.72757	4.58262			CA9	carbonic anhydrase IX
MYD88	other	2.34e-05	HLA-A,NFKB1,NOD2,TGFB1		RARB	ligand-dependent nuclear receptor	2.66e-05	HLA-C,OXT,TGFB1		IFNA2	4.75818	4.45923			CASP2	caspase 2, apoptosis-related cysteine peptidase
IFNB1	cytokine	3.75e-05	HLA-A,IRAK4,NOD2,TLR9		PRL	cytokine	3.06e-05	CLU,NFKB1,OXT,TGFB1		NFKB1	4.73487	4.43606			CD14	CD14 molecule
TLR4	transmembrane receptor	6e-05	IRAK4,NFKB1,NOD2,TGFB1		IFNA2	cytokine	3.47e-05	HLA-A,HLA-B,HLA-C,TREX1		MYD88	4.63024	4.33206			CD2AP	CD2-associated protein
IL27	cytokine	0.000103	HLA-A,HLA-B,HLA-C		NFKB1	transcription regulator	3.66e-05	COL2A1,NFKB1,NOD2,TLR9		IFNB1	4.42622	4.12941			CD40LG	CD40 ligand
LTBP1	other	0.000119	COL2A1,TGFB1		MYD88	other	4.66e-05	HLA-A,NFKB1,NOD2,TGFB1		EGR1	3.59285	4.88296			CD5	CD5 molecule
BCL6	transcription regulator	0.000127	COL2A1,NFKB1,TGFB1		IKBKB	kinase	5.83e-05	CLU,HLA-A,NFKB1,TGFB1		TLR4	4.22215	3.9269			CDX2	caudal type homeobox 2
TLR2	transmembrane receptor	0.00015	IRAK4,NFKB1,TGFB1		IFNB1	cytokine	7.42e-05	HLA-A,IRAK4,NOD2,TLR9		IFN Beta	4.08364	3.86408			CEBPB	CCAAT/enhancer binding protein (C/EBP), beta
IRF1	transcription regulator	0.00018	ERAP1,TGFB1,TLR9		THY1	other	9.84e-05	CLU,TGFB1		IL27	3.98727	3.76808			CEBPD	CCAAT/enhancer binding protein (C/EBP), delta
ELF3	transcription regulator	0.000209	COL2A1,NFKB1		TLR4	transmembrane receptor	0.000118	IRAK4,NFKB1,NOD2,TGFB1		Interferon alpha	4.00109	3.70775			CELA1	chymotrypsin-like elastase family, member 1
ABCB4	transporter	0.000224	NFKB1,TGFB1		MYC	transcription regulator	0.000149	CLU,COL2A1,ERAP1,HLA-A,HLA-B,TGFB1		LTBP1	3.92273	3.77828			CIITA	class II, major histocompatibility complex, transactivator
EGR1	transcription regulator	0.000255	COL2A1,NFKB1,TGFB1		LTBP1	other	0.000167	COL2A1,TGFB1		BCL6	3.89777	3.67897			CLCN3	chloride channel, voltage-sensitive 3
IL1B	cytokine	0.000268	COL2A1,HLA-A,NFKB1,P2RX7,TGFB1		IL27	cytokine	0.000171	HLA-A,HLA-B,HLA-C		RARB	2.95031	4.57572			CLDN7	claudin 7
CIITA	transcription regulator	0.000289	HLA-A,HLA-B		BCL6	transcription regulator	0.000209	COL2A1,NFKB1,TGFB1		TLR2	3.82327	3.60481			COL1A2	collagen, type I, alpha 2
FASLG	cytokine	0.000306	NFKB1,TGFB1		TNF	cytokine	0.000224	CLU,COL2A1,HLA-A,HLA-B,NFKB1,NOD2,TGFB1		IKBKB	3.10895	4.23433			COL4A1	collagen, type IV, alpha 1
JAK1	kinase	0.0004	HLA-A,HLA-C		TLR2	transmembrane receptor	0.000248	IRAK4,NFKB1,TGFB1		IRF1	3.74445	3.52637			CSF2	colony stimulating factor 2 (granulocyte-macrophage)
OSM	cytokine	0.000504	COL2A1,HLA-A,HLA-B,HLA-C		IL6	cytokine	0.00025	CLU,HLA-A,NFKB1,TGFB1,TLR9		JUN	2.53501	4.72339			CTGF	connective tissue growth factor
MYC	transcription regulator	0.000604	COL2A1,ERAP1,HLA-A,HLA-B,TGFB1		TWIST1	transcription regulator	0.00027	CLU,COL2A1,TGFB1		ELF3	3.67915	3.53496			DAB2IP	DAB2 interacting protein
TNF	cytokine	0.000608	COL2A1,HLA-A,HLA-B,NFKB1,NOD2,TGFB1		ELF3	transcription regulator	0.000292	COL2A1,NFKB1		ABCB4	3.64937	3.50522			DES	desmin
TRAF6	enzyme	0.000677	NFKB1,TGFB1		IRF1	transcription regulator	0.000298	ERAP1,TGFB1,TLR9		MYC	3.21901	3.82561			EBI3	Epstein-Barr virus induced 3
CD14	transmembrane receptor	0.000703	NFKB1,TGFB1		ABCB4	transporter	0.000312	NFKB1,TGFB1		CIITA	3.53966	3.39566			EEF1D	eukaryotic translation elongation factor 1 delta (guanine nucleotide exchange protein)
CD5	transmembrane receptor	0.000703	TGFB1,TLR9		IGF1	growth factor	0.000337	CLU,COL2A1,OXT,TGFB1		FASLG	3.5143	3.37034			EGR1	early growth response 1
SNORD21	other	0.000745	HLA-A		TERC	other	0.000379	CLU,TGFB1		TNF	3.21616	3.64974			ELF3	E74-like factor 3 (ets domain transcription factor, epithelial-specific )
Raet1a	other	0.000745	HLA-A		CIITA	transcription regulator	0.000402	HLA-A,HLA-B		IL1B	3.57195	3.21238			ERAP1	endoplasmic reticulum aminopeptidase 1
AP1M1	transporter	0.000745	HLA-A		FASLG	cytokine	0.000426	NFKB1,TGFB1		JAK1	3.39767	3.2539			ERRFI1	ERBB receptor feedback inhibitor 1
Raet1d/Raet1e	other	0.000745	HLA-A		NKX2-1	transcription regulator	0.000428	CLU,FOXQ1,HLA-A		PRL	1.97674	4.51462			ESR1	estrogen receptor 1
SERPINF1	other	0.000757	NFKB1,TGFB1		TGFBR2	kinase	0.000531	ALOX12,CLU,TGFB1		IL6	2.86119	3.60185			FASLG	Fas ligand (TNF superfamily, member 6)
IKBKB	kinase	0.000778	HLA-A,NFKB1,TGFB1		JAK1	kinase	0.000557	HLA-A,HLA-C		OSM	3.29798	3.01283			FRZB	frizzled-related protein
SNAI1	transcription regulator	0.000842	COL2A1,TGFB1		IL1B	cytokine	0.000613	COL2A1,HLA-A,NFKB1,P2RX7,TGFB1		TRAF6	3.1695	3.02619			GJC1	gap junction protein, gamma 1, 45kDa
RARB	ligand-dependent nuclear receptor	0.00112	HLA-C,TGFB1		TP53	transcription regulator	0.000749	CLU,COL2A1,HLA-B,NFKB1,PGLYRP2,TGFB1		Raet1d/Raet1e	3.12811	3.05753			GNAT1	guanine nucleotide binding protein (G protein), alpha transducing activity polypeptide 1
TNFRSF1B	transmembrane receptor	0.00133	NFKB1,P2RX7		SNORD21	other	0.000876	HLA-A		Pp2b	3.12811	3.05753			GNAZ	guanine nucleotide binding protein (G protein), alpha z polypeptide
RHOA	enzyme	0.00133	NFKB1,TGFB1		Raet1a	other	0.000876	HLA-A		AP1M1	3.12811	3.05753			GNG2	guanine nucleotide binding protein (G protein), gamma 2
IL6	cytokine	0.00138	HLA-A,NFKB1,TGFB1,TLR9		AP1M1	transporter	0.000876	HLA-A		SNORD21	3.12811	3.05753			GPR39	G protein-coupled receptor 39
FRZB	other	0.00149	COL2A1		Raet1d/Raet1e	other	0.000876	HLA-A		Raet1a	3.12811	3.05753			H60a	histocompatibility 60a
PACS2	other	0.00149	HLA-C		TRAF6	enzyme	0.000941	NFKB1,TGFB1		CD5	3.15299	3.00971			HDGF	hepatoma-derived growth factor
CELA1	peptidase	0.00149	HLA-A		OSM	cytokine	0.000971	COL2A1,HLA-A,HLA-B,HLA-C		CD14	3.15299	3.00971			HMGB2	high mobility group box 2
GNAT1	enzyme	0.00149	NFKB1		CD14	transmembrane receptor	0.000978	NFKB1,TGFB1		SERPINF1	3.12089	2.97769			HPGDS	hematopoietic prostaglandin D synthase
PSG1	other	0.00149	TGFB1		CD5	transmembrane receptor	0.000978	TGFB1,TLR9		SNAI1	3.07491	2.93183			HRAS	Harvey rat sarcoma viral oncogene homolog
PBK	kinase	0.00149	NFKB1		SERPINF1	other	0.00105	NFKB1,TGFB1		MAP2K1/2	3.06013	2.91708			HSPB2	heat shock 27kDa protein 2
IFI30	enzyme	0.00149	HLA-A		APOE	transporter	0.00112	ALOX12,CLU,TGFB1		THY1	1.9001	4.00721			IFI30	interferon, gamma-inducible protein 30
ERRFI1	other	0.00149	NFKB1		SNAI1	transcription regulator	0.00117	COL2A1,TGFB1		TWIST1	2.2852	3.56933			IFNA2	interferon, alpha 2
COL1A2	other	0.00149	TGFB1		USF2	transcription regulator	0.00121	OXT,TGFB1		PLP2	2.22609	2.15571			IFNB1	interferon, beta 1, fibroblast
SRF	transcription regulator	0.0015	ABCA4,FOXQ1,NLRP1		HRAS	enzyme	0.00122	CLU,COL2A1,HLA-B,TGFB1		SULF1	2.22609	2.15571			IFNG	interferon, gamma
TGFA	growth factor	0.00159	TGFB1,TLR9		CDX2	transcription regulator	0.0016	CLU,FOXQ1		GSC	2.22609	2.15571			IGF1	insulin-like growth factor 1 (somatomedin C)
ITK	kinase	0.00159	HLA-A,TIRAP		MDC1	other	0.00175	CLU		LTBP4	2.22609	2.15571			IKBKB	inhibitor of kappa light polypeptide gene enhancer in B-cells, kinase beta
TNFSF10	cytokine	0.00167	HLA-A,HLA-C		FRZB	other	0.00175	COL2A1		TOLLIP	2.22609	2.15571			IL10	interleukin 10
MTPN	transcription regulator	0.00167	NFKB1,TGFB1		PACS2	other	0.00175	HLA-C		B4GALT1	2.22609	2.15571			IL1B	interleukin 1, beta
TAC1	other	0.00171	NFKB1,TGFB1		CELA1	peptidase	0.00175	HLA-A		PLCD1	2.22609	2.15571			IL22RA2	interleukin 22 receptor, alpha 2
MAPK1	kinase	0.00172	ERAP1,HLA-B,HLA-C		DAB2IP	other	0.00175	CLU		Tlr13	2.22609	2.15571			IL27	interleukin 27
IL10	cytokine	0.00204	NOD2,TGFB1,TLR9		GNAT1	enzyme	0.00175	NFKB1		PAX9	2.22609	2.15571			IL6	interleukin 6
ZNF219	transcription regulator	0.00223	COL2A1		PSG1	other	0.00175	TGFB1		PTH	2.25124	2.1117			INS	insulin
ATP6AP2	transporter	0.00223	TGFB1		PBK	kinase	0.00175	NFKB1		HGF	2.27504	2.07127			IRAK1BP1	interleukin-1 receptor-associated kinase 1 binding protein 1
SPON2	other	0.00223	NFKB1		GNAZ	enzyme	0.00175	OXT		USF2	1.36607	2.91708			IRF1	interferon regulatory factor 1
HDGF	growth factor	0.00223	TGFB1		IFI30	enzyme	0.00175	HLA-A		TIP60	2.17509	2.10474			ITGB8	integrin, beta 8
LRRC32	other	0.00223	TGFB1		ERRFI1	other	0.00175	NFKB1		RFXAP	2.17509	2.10474			ITK	IL2-inducible T-cell kinase
Raet1b	other	0.00223	HLA-A		COL1A2	other	0.00175	TGFB1		mir-378	2.17509	2.10474			JAK1	Janus kinase 1
H60a	other	0.00223	HLA-A		NBN	other	0.00175	CLU		SCUBE3	2.17509	2.10474			JUN	jun proto-oncogene
EEF1D	translation regulator	0.00223	COL2A1		TNFRSF1B	transmembrane receptor	0.00185	NFKB1,P2RX7		KIF3A	2.17509	2.10474			LRP8	low density lipoprotein receptor-related protein 8, apolipoprotein e receptor
GJC1	ion channel	0.00223	TGFB1		RHOA	enzyme	0.00185	NFKB1,TGFB1		SP1	2.23145	2.02844			LRRC32	leucine rich repeat containing 32
GNG2	enzyme	0.00223	NFKB1		TGFA	growth factor	0.00221	TGFB1,TLR9		TLR9	2.17712	2.0381			LTBP1	latent transforming growth factor beta binding protein 1
ITGB8	other	0.00223	TGFB1		ITK	kinase	0.00221	HLA-A,TIRAP		RNF216	2.12948	2.05916			MAPK1	mitogen-activated protein kinase 1
TGFB3	growth factor	0.00233	COL2A1,TGFB1		TNFSF10	cytokine	0.00232	HLA-A,HLA-C		ADCY7	2.12948	2.05916			MDC1	mediator of DNA-damage checkpoint 1
CTGF	growth factor	0.00243	COL2A1,TGFB1		MTPN	transcription regulator	0.00232	NFKB1,TGFB1		HSPG2	2.12948	2.05916			miR-146a-5p (and other miRNAs w/seed GAGAACU)	--
RAC1	enzyme	0.00252	COL2A1,TGFB1		TAC1	other	0.00238	NFKB1,TGFB1		GFPT1	2.12948	2.05916			miR-378a-3p (and other miRNAs w/seed CUGGACU)	--
WNT5A	cytokine	0.00262	COL2A1,NFKB1		SRF	transcription regulator	0.00245	ABCA4,FOXQ1,NLRP1		LB-205	2.08824	2.01795			MMP13	matrix metallopeptidase 13 (collagenase 3)
CEBPB	transcription regulator	0.00275	HLA-A,TGFB1,TLR9		miR-146a-5p (and other miRNAs w/seed GAGAACU)	mature microrna	0.00249	PGLYRP2,TLR9		IGFBP1	2.08824	2.01795			MTPN	myotrophin
C5	cytokine	0.00288	NFKB1,TGFB1		ZNF219	transcription regulator	0.00263	COL2A1		XRCC5	2.08824	2.01795			MYC	v-myc avian myelocytomatosis viral oncogene homolog
JUN	transcription regulator	0.00292	ALOX12,HLA-B,TGFB1		ATP6AP2	transporter	0.00263	TGFB1		SMPD1	2.08824	2.01795			MYD88	myeloid differentiation primary response 88
SPARC	other	0.00293	FOXQ1,TGFB1		SPON2	other	0.00263	NFKB1		PSMB8	2.08824	2.01795			NBN	nibrin
RAB23	enzyme	0.00298	COL2A1		HDGF	growth factor	0.00263	TGFB1		LY96	2.08824	2.01795			NFATC2	nuclear factor of activated T-cells, cytoplasmic, calcineurin-dependent 2
TAP1	transporter	0.00298	HLA-A		LRRC32	other	0.00263	TGFB1		FURIN	2.08824	2.01795			NFKB1	nuclear factor of kappa light polypeptide gene enhancer in B-cells 1
WNT5B	other	0.00298	COL2A1		Raet1b	other	0.00263	HLA-A		HBB	2.08824	2.01795			NFKBIA	nuclear factor of kappa light polypeptide gene enhancer in B-cells inhibitor, alpha
TBXA2R	g-protein coupled receptor	0.00298	TGFB1		H60a	other	0.00263	HLA-A		NCF1	2.08824	2.01795			NKX2-1	NK2 homeobox 1
ARSA	enzyme	0.00298	TGFB1		EEF1D	translation regulator	0.00263	COL2A1		SOX6	2.08824	2.01795			NLRC5	NLR family, CARD domain containing 5
COL4A1	other	0.00298	TGFB1		GJC1	ion channel	0.00263	TGFB1		LMX1B	2.08824	2.01795			NLRP12	NLR family, pyrin domain containing 12
CA9	enzyme	0.00298	COL2A1		GNG2	enzyme	0.00263	NFKB1		CHRNA3	2.08824	2.01795			OSM	oncostatin M
IRAK1BP1	other	0.00298	NFKB1		ITGB8	other	0.00263	TGFB1		mir-9	2.08824	2.01795			PACS2	phosphofurin acidic cluster sorting protein 2
CASP2	peptidase	0.00298	NFKB1		MAPK1	kinase	0.00279	ERAP1,HLA-B,HLA-C		IL17RB	2.08824	2.01795			PBK	PDZ binding kinase
SERPINB7	other	0.00298	TGFB1		CEBPD	transcription regulator	0.00285	CLU,TLR9							PLAA	phospholipase A2-activating protein
AMELX	growth factor	0.00298	COL2A1		TGFB3	growth factor	0.00323	COL2A1,TGFB1							PRL	prolactin
TLR7	transmembrane receptor	0.00304	IRAK4,NFKB1		IL10	cytokine	0.0033	NOD2,TGFB1,TLR9							PSG1	pregnancy specific beta-1-glycoprotein 1
TNFRSF1A	transmembrane receptor	0.00342	P2RX7,TGFB1		CTGF	growth factor	0.00336	COL2A1,TGFB1							PSMB9	proteasome (prosome, macropain) subunit, beta type, 9
CLDN7	other	0.00371	FOXQ1,HLA-B		RAC1	enzyme	0.00349	COL2A1,TGFB1							RAB23	RAB23, member RAS oncogene family
HSPB2	other	0.00372	TGFB1		RAB23	enzyme	0.0035	COL2A1							RAC1	ras-related C3 botulinum toxin substrate 1 (rho family, small GTP binding protein Rac1)
ERAP1	peptidase	0.00372	HLA-A		TAP1	transporter	0.0035	HLA-A							Raet1a	retinoic acid early transcript 1, alpha
miR-378a-3p (and other miRNAs w/seed CUGGACU)	mature microrna	0.00372	TGFB1		WNT5B	other	0.0035	COL2A1							Raet1b	retinoic acid early transcript beta
HPGDS	enzyme	0.00372	TGFB1		TBXA2R	g-protein coupled receptor	0.0035	TGFB1							Raet1d/Raet1e	retinoic acid early transcript 1E
CD2AP	other	0.00372	TGFB1		ARSA	enzyme	0.0035	TGFB1							RARA	retinoic acid receptor, alpha
APOH	transporter	0.00372	NFKB1		COL4A1	other	0.0035	TGFB1							RARB	retinoic acid receptor, beta
HMGB2	transcription regulator	0.00372	COL2A1		CA9	enzyme	0.0035	COL2A1							RELA	v-rel avian reticuloendotheliosis viral oncogene homolog A
SMAD7	transcription regulator	0.00377	COL2A1,TGFB1		IRAK1BP1	other	0.0035	NFKB1							RFXANK	regulatory factor X-associated ankyrin-containing protein
STAT3	transcription regulator	0.00398	HLA-A,NFKB1,TGFB1		CASP2	peptidase	0.0035	NFKB1							RHOA	ras homolog family member A
CSF2	cytokine	0.00398	NFKB1,TGFB1,TLR9		SERPINB7	other	0.0035	TGFB1							SERPINB7	serpin peptidase inhibitor, clade B (ovalbumin), member 7
SYVN1	transporter	0.00439	HLA-A,HLA-C		AMELX	growth factor	0.0035	COL2A1							SERPINF1	serpin peptidase inhibitor, clade F (alpha-2 antiplasmin, pigment epithelium derived factor), member 1
AQP11	transporter	0.00446	TGFB1		WNT5A	cytokine	0.00363	COL2A1,NFKB1							SMAD7	SMAD family member 7
IL22RA2	transmembrane receptor	0.00446	HLA-B		RARA	ligand-dependent nuclear receptor	0.00398	OXT,TGFB1							SNAI1	snail family zinc finger 1
MMP13	peptidase	0.00446	TGFB1		C5	cytokine	0.00398	NFKB1,TGFB1							SNORD21	small nucleolar RNA, C/D box 21
DES	other	0.00446	TGFB1		SPARC	other	0.00406	FOXQ1,TGFB1							SPARC	secreted protein, acidic, cysteine-rich (osteonectin)
BDKRB1	g-protein coupled receptor	0.00446	TGFB1		TLR7	transmembrane receptor	0.0042	IRAK4,NFKB1							SPON2	spondin 2, extracellular matrix protein
NFATC2	transcription regulator	0.00491	COL2A1,TGFB1		GPR39	g-protein coupled receptor	0.00437	CLU							SRF	serum response factor (c-fos serum response element-binding transcription factor)
					HSPB2	other	0.00437	TGFB1							STAT3	signal transducer and activator of transcription 3 (acute-phase response factor)
					ERAP1	peptidase	0.00437	HLA-A							SYVN1	synovial apoptosis inhibitor 1, synoviolin
					LRP8	transmembrane receptor	0.00437	CLU							TAC1	tachykinin, precursor 1
					miR-378a-3p (and other miRNAs w/seed CUGGACU)	mature microrna	0.00437	TGFB1							TAP1	transporter 1, ATP-binding cassette, sub-family B (MDR/TAP)
					HPGDS	enzyme	0.00437	TGFB1							TAPBP	TAP binding protein (tapasin)
					CD2AP	other	0.00437	TGFB1							TBXA2R	thromboxane A2 receptor
					APOH	transporter	0.00437	NFKB1							TERC	telomerase RNA component
					PLAA	other	0.00437	CLU							TGFA	transforming growth factor, alpha
					HMGB2	transcription regulator	0.00437	COL2A1							TGFB3	transforming growth factor, beta 3
					CD40LG	cytokine	0.00441	CLU,NFKB1,TGFB1							TGFBR2	transforming growth factor, beta receptor II (70/80kDa)
					CEBPB	transcription regulator	0.00445	HLA-A,TGFB1,TLR9							THY1	Thy-1 cell surface antigen
					ESR1	ligand-dependent nuclear receptor	0.00464	ABCA4,NFKB1,OXT							TLR2	toll-like receptor 2
					TNFRSF1A	transmembrane receptor	0.00473	P2RX7,TGFB1							TLR4	toll-like receptor 4
					INS	other	0.00497	OXT,TGFB1							TLR7	toll-like receptor 7
															TNF	tumor necrosis factor
															TNFRSF1A	tumor necrosis factor receptor superfamily, member 1A
															TNFRSF1B	tumor necrosis factor receptor superfamily, member 1B
															TNFSF10	tumor necrosis factor (ligand) superfamily, member 10
															TP53	tumor protein p53
															TRAF6	TNF receptor-associated factor 6, E3 ubiquitin protein ligase
															TWIST1	twist family bHLH transcription factor 1
															USF2	upstream transcription factor 2, c-fos interacting
															WNT5A	wingless-type MMTV integration site family, member 5A
															WNT5B	wingless-type MMTV integration site family, member 5B
															ZNF219	zinc finger protein 219

## Sheet: Table S3
Table S3. Transcriptomics profiles of neuronal stem cells with significant modulation [≥ (+/-) 1.5 log2 fold change infected/control] due to Toxoplasma infection. RNA Quantification of L-NSC was determined by Affymetrix Gene Microarray, whereas S-NSC was assayed by RNA sequencing.
FDR: false discovery rate
LogFC: Log2 fold-change (infected/control)
LogCPM: Log Counts per Million Reads
L-NSC										S-NSC (RNAseq)
Type I (RH)			Type II (ME49)			Type III (VEG)				Type I (GT1)								Type II (PRU)								Type II (ME49)								Type III (VEG)
Fold-Change (RH vs. Control)	Gene Symbol	gene_assignment	Fold-Change (Me49 vs. Control)	Gene Symbol	gene_assignment	Fold-Change (VEG vs. Control)	Gene Symbol	mrna_assignment	-	Gene Symbol	logFC	logCPM	PValue	FDR	Entrez Gene ID	AffyID	Gene Description	Gene Symbol	logFC	logCPM	PValue	FDR	Entrez Gene ID	AffyID	Gene Description	Gene Symbol	logFC	logCPM	PValue	FDR	Entrez Gene ID	AffyID	Gene Description	Gene Symbol	logFC	logCPM	PValue	FDR	Entrez Gene ID	AffyID	Gene Description
3.11998	RNY4P7	hypothetical LOC100271832; RNA, Ro-associated Y5 pseudogene 10; RNA, Ro-associated Y1; RNA, Ro-associated Y4 pseudogene 7; RNA, Ro-associated Y4 pseudogene 19; RNA, Ro-associated Y3; hypothetical LOC100132111; RNA, Ro-associated Y4	3.08585	VTRNA1-3	vault RNA 1-3; vault RNA 1-1; vault RNA 1-2	3.27889	RNU13P2	X58060 // GenBank // H.sapiens U13 snRNA pseudogene U13.32A. // chr7 // 100 // 1	-	TUBA3C	8.81778	0.348722	1.72065e-13	7.28123e-10	113457	3503747:3503765	tubulin, alpha 3c [Source:HGNC Symbol;Acc:12408]	TUBA3C	12.3822	4.07608	1.4275e-28	1.83762e-24	113457	3503747:3503765	tubulin, alpha 3c [Source:HGNC Symbol;Acc:12408]	TUBA3C	10.5042	1.90975	8.29569e-28	1.5078e-24	113457	3503747:3503765	tubulin, alpha 3c [Source:HGNC Symbol;Acc:12408]	TUBA3C	11.7632	3.21991	7.49368e-69	1.91419e-65	113457	3503747:3503765	tubulin, alpha 3c [Source:HGNC Symbol;Acc:12408]	.
2.74973	LOC732275	NR_024406 // LOC732275 // similar to hCG1645603 // 16q24.1 // 732275 /// ENST000	2.90095	CCL26	NM_006072 // CCL26 // chemokine (C-C motif) ligand 26 // 7q11.23 // 10344 /// EN	2.63836	MIR224	microRNA 224	-	TUBA3D	8.03182	-0.378445	2.28737e-10	1.70812e-07	113457	2506185	tubulin, alpha 3d [Source:HGNC Symbol;Acc:24071]	TUBA3D	11.079	2.75415	3.85241e-18	2.06634e-15	113457	2506185	tubulin, alpha 3d [Source:HGNC Symbol;Acc:24071]	TUBA3D	9.34365	0.783632	2.29371e-19	1.04224e-16	113457	2506185	tubulin, alpha 3d [Source:HGNC Symbol;Acc:24071]	CCL20	11.0979	2.56127	5.42957e-44	5.77887e-41	6364	2530713	chemokine (C-C motif) ligand 20 [Source:HGNC Symbol;Acc:10619]	.
2.57046	RNY4P7	hypothetical LOC100271832; RNA, Ro-associated Y5 pseudogene 10; RNA, Ro-associated Y1; RNA, Ro-associated Y4 pseudogene 7; RNA, Ro-associated Y4 pseudogene 19; RNA, Ro-associated Y3; hypothetical LOC100132111; RNA, Ro-associated Y4	2.49297	SNORA20	NR_002960 // SNORA20 // small nucleolar RNA, H/ACA box 20 // 6q25.3 // 677806	2.48789	VTRNA1-3	vault RNA 1-3; vault RNA 1-1; vault RNA 1-2	-	ACTA1	5.3034	0.00356852	9.32041e-11	1.07566e-07	58	2459837:2459854	actin, alpha 1, skeletal muscle [Source:HGNC Symbol;Acc:129]	NOS2	10.3778	2.04304	2.45894e-17	1.16755e-14	4843	3714412:3748388:3750337:3750341:3750343:3750345:3750347:3750349:3750351:3750361:3750363:3750367:3750369	nitric oxide synthase 2, inducible [Source:HGNC Symbol;Acc:7873]	NOS2	9.32698	0.759549	7.45255e-14	1.6071e-11	4843	3714412:3748388:3750337:3750341:3750343:3750345:3750347:3750349:3750351:3750361:3750363:3750367:3750369	nitric oxide synthase 2, inducible [Source:HGNC Symbol;Acc:7873]	TUBA3D	10.631	2.10201	3.11695e-39	2.09525e-36	113457	2506185	tubulin, alpha 3d [Source:HGNC Symbol;Acc:24071]	.
2.4091		---	2.39323	RNY4P7	hypothetical LOC100271832; RNA, Ro-associated Y5 pseudogene 10; RNA, Ro-associated Y1; RNA, Ro-associated Y4 pseudogene 7; RNA, Ro-associated Y4 pseudogene 19; RNA, Ro-associated Y3; hypothetical LOC100132111; RNA, Ro-associated Y4	2.35814		ENST00000458773 // ENSEMBL // ncrna:snoRNA chromosome:GRCh37:8:124278882:1242789	-	KRT16	4.4796	0.413062	7.72203e-11	9.80312e-08	3868	3713313:3749259:3749332:3757177	keratin 16 [Source:HGNC Symbol;Acc:6423]	TUBB8P4	10.1739	1.83681	4.61501e-17	1.9803e-14	ENSG00000250788	#N/A	tubulin, beta 8 class VIII pseudogene 4 [Source:HGNC Symbol;Acc:42185]	MEOX1	9.2231	0.667851	3.6598e-18	1.45511e-15	4222	3758545	mesenchyme homeobox 1 [Source:HGNC Symbol;Acc:7013]	TUBB7P	9.77979	1.27217	2.03929e-27	4.49065e-25	ENSG00000251297	#N/A	tubulin, beta 7, pseudogene [Source:HGNC Symbol;Acc:12413]	.
2.16463	RNU13P2	X58060 // RNU13P2 // RNA, U13 small nuclear pseudogene 2 // 7p22.1 // 6077	2.3605	ULBP1	NM_025218 // ULBP1 // UL16 binding protein 1 // 6q25 // 80329 /// ENST0000022970	2.28428	RNY4P7	hypothetical LOC100271832; RNA, Ro-associated Y5 pseudogene 10; RNA, Ro-associated Y1; RNA, Ro-associated Y4 pseudogene 7; RNA, Ro-associated Y4 pseudogene 19; RNA, Ro-associated Y3; hypothetical LOC100132111; RNA, Ro-associated Y4	-	POSTN	4.32824	4.71309	1.31683e-10	1.17303e-07	10631	3510066	periostin, osteoblast specific factor [Source:HGNC Symbol;Acc:16953]	TUBB7P	10.1728	1.82344	2.92211e-11	3.61696e-09	ENSG00000251297	#N/A	tubulin, beta 7, pseudogene [Source:HGNC Symbol;Acc:12413]	EGR4	9.15561	0.5928	8.27795e-12	1.16522e-09	1961	2559558	early growth response 4 [Source:HGNC Symbol;Acc:3241]	TUBB8P4	9.57274	1.07264	3.39518e-25	6.47212e-23	ENSG00000250788	#N/A	tubulin, beta 8 class VIII pseudogene 4 [Source:HGNC Symbol;Acc:42185]	.
2.11476	CD177	NM_020406 // CD177 // CD177 molecule // 19q13.2 // 57126 /// ENST00000457794 //	2.28584	LOC644714	BC047037 // LOC644714 // hypothetical protein LOC644714 // 3p21.31 // 644714	2.25874	SNORA23	NR_002962 // RefSeq // Homo sapiens small nucleolar RNA, H/ACA box 23 (SNORA23),	-	TUBB4A	4.07755	1.41388	7.71661e-13	1.95925e-09	10382	3847959:3847979	tubulin, beta 4A class IVa [Source:HGNC Symbol;Acc:20774]	BHMT	10.1565	3.94373	1.85696e-21	2.17315e-18	635	2817251:2817275:2817285	betaine--homocysteine S-methyltransferase [Source:HGNC Symbol;Acc:1047]	CH25H	8.98156	0.429022	4.4167e-12	6.61102e-10	9023	3299578	cholesterol 25-hydroxylase [Source:HGNC Symbol;Acc:1907]	RPL10L	9.39591	0.90274	2.0724e-23	3.39341e-21	140801	3562899	ribosomal protein L10-like [Source:HGNC Symbol;Acc:17976]	.
2.10011	MMP1	NM_002421 // MMP1 // matrix metallopeptidase 1 (interstitial collagenase) // 11q	2.27031	LOC644714	BC047037 // LOC644714 // hypothetical protein LOC644714 // 3p21.31 // 644714	2.25708	RNY4P7	hypothetical LOC100271832; RNA, Ro-associated Y5 pseudogene 10; RNA, Ro-associated Y1; RNA, Ro-associated Y4 pseudogene 7; RNA, Ro-associated Y4 pseudogene 19; RNA, Ro-associated Y3; hypothetical LOC100132111; RNA, Ro-associated Y4	-	RERG	3.45759	0.659812	7.85461e-09	3.43842e-06	85004	3445820	RAS-like, estrogen-regulated, growth inhibitor [Source:HGNC Symbol;Acc:15980]	RPL10L	10.1321	1.78545	8.51309e-13	1.68598e-10	140801	3562899	ribosomal protein L10-like [Source:HGNC Symbol;Acc:17976]	BHMT	8.64081	2.33972	6.40793e-13	1.13234e-10	635	2817251:2817275:2817285	betaine--homocysteine S-methyltransferase [Source:HGNC Symbol;Acc:1047]	USH1C	8.47859	0.0383394	7.38647e-15	4.96527e-13	10083	3365014:3365092	Usher syndrome 1C (autosomal recessive, severe) [Source:HGNC Symbol;Acc:12597]	.
2.09309	LOC644714	BC047037 // LOC644714 // hypothetical protein LOC644714 // 3p21.31 // 644714	2.26711	SNORA14A	NR_002955 // SNORA14A // small nucleolar RNA, H/ACA box 14A // 7q11.23 // 677801	2.23709	RNY4P7	hypothetical LOC100271832; RNA, Ro-associated Y5 pseudogene 10; RNA, Ro-associated Y1; RNA, Ro-associated Y4 pseudogene 7; RNA, Ro-associated Y4 pseudogene 19; RNA, Ro-associated Y3; hypothetical LOC100132111; RNA, Ro-associated Y4	-	KCNK15	3.32291	-0.150733	5.04268e-06	0.000542515	60598	3886598	potassium channel, subfamily K, member 15 [Source:HGNC Symbol;Acc:13814]	KISS1R	9.8231	1.46363	8.2313e-10	6.98602e-08	84634	3815268	KISS1 receptor [Source:HGNC Symbol;Acc:4510]	TUBB7P	8.60799	0.0868058	9.77215e-14	2.03821e-11	ENSG00000251297	#N/A	tubulin, beta 7, pseudogene [Source:HGNC Symbol;Acc:12413]	ACTA1	8.31342	2.93924	1.19077e-53	1.68984e-50	58	2459837:2459854	actin, alpha 1, skeletal muscle [Source:HGNC Symbol;Acc:129]	.
2.0675	RNY4P7	hypothetical LOC100271832; RNA, Ro-associated Y5 pseudogene 10; RNA, Ro-associated Y1; RNA, Ro-associated Y4 pseudogene 7; RNA, Ro-associated Y4 pseudogene 19; RNA, Ro-associated Y3; hypothetical LOC100132111; RNA, Ro-associated Y4	2.21444	COX6C	NM_004374 // COX6C // cytochrome c oxidase subunit VIc // 8q22-q23 // 1345 /// E	2.233		ENST00000408512 // ENSEMBL // ncrna:snRNA chromosome:GRCh37:12:890297:890365:1 g	-	CCL26	3.09554	1.69105	7.20874e-08	2.28787e-05	10344	3057505	chemokine (C-C motif) ligand 26 [Source:HGNC Symbol;Acc:10625]	PPP1R14C	9.68173	1.32375	6.25824e-11	6.88566e-09	81706	2931090:2931152:2931160:2931164	protein phosphatase 1, regulatory (inhibitor) subunit 14C [Source:HGNC Symbol;Acc:14952]	SLCO2A1	8.15647	1.87875	2.25183e-20	1.36429e-17	6578	2696113:2696197:2696234	solute carrier organic anion transporter family, member 2A1 [Source:HGNC Symbol;Acc:10955]	NOS2	7.9498	-0.440423	8.37286e-12	3.63735e-10	4843	3714412:3748388:3750337:3750341:3750343:3750345:3750347:3750349:3750351:3750361:3750363:3750367:3750369	nitric oxide synthase 2, inducible [Source:HGNC Symbol;Acc:7873]	.
1.95166	HBG1	NM_000559 // HBG1 // hemoglobin, gamma A // 11p15.5 // 3047 /// NM_000184 // HBG	2.19238	Snord49a	small nucleolar RNA, C/D box 49B; small nucleolar RNA, C/D box 49A	2.21883	SCARNA1	small Cajal body-specific RNA 1	-	TNC	3.01046	7.8659	5.10432e-09	2.69997e-06	3371	3222170:3222289:3222312:3222314:3222320:3222339:3222364:3222375:3222402	tenascin C [Source:HGNC Symbol;Acc:5318]	CCL20	9.61187	1.25655	6.73458e-12	1.01993e-09	6364	2530713	chemokine (C-C motif) ligand 20 [Source:HGNC Symbol;Acc:10619]	RPL10L	8.04067	-0.424968	8.33413e-12	1.16522e-09	140801	3562899	ribosomal protein L10-like [Source:HGNC Symbol;Acc:17976]	SLCO2A1	7.84075	1.64351	1.51987e-28	3.52941e-26	6578	2696113:2696197:2696234	solute carrier organic anion transporter family, member 2A1 [Source:HGNC Symbol;Acc:10955]	.
1.95166	HBG2	NM_000184 // HBG2 // hemoglobin, gamma G // 11p15.5 // 3048 /// ENST00000336906	2.1858	C20orf203	hypothetical LOC284805	2.20221	RNU6-2	RNA, U6 small nuclear 2; RNA, U6 small nuclear 1	-	COL22A1	2.96069	1.0509	4.60991e-08	1.54008e-05	169044	3155637:3155793:3155795:3155804:3155816:3155832:3155848:3155863:3155879:3155881	collagen, type XXII, alpha 1 [Source:HGNC Symbol;Acc:22989]	ACTA1	9.25649	3.868	3.9041e-20	2.95632e-17	58	2459837:2459854	actin, alpha 1, skeletal muscle [Source:HGNC Symbol;Acc:129]	RP11-855A2.5	6.85202	0.611466	1.27089e-13	2.60798e-11	ENSG00000266176	#N/A	0	PRG4	7.79713	-0.574276	3.7318e-11	1.44871e-09	10216	2372103	proteoglycan 4 [Source:HGNC Symbol;Acc:9364]	.
1.94484	RNU6-2	RNA, U6 small nuclear 2; RNA, U6 small nuclear 1	2.16665	Snord49a	small nucleolar RNA, C/D box 49B; small nucleolar RNA, C/D box 49A	2.14921	RNU6-2	RNA, U6 small nuclear 2; RNA, U6 small nuclear 1	-	ST8SIA1	2.92537	0.411404	5.45159e-05	0.00265896	6489	3447022:3447106	ST8 alpha-N-acetyl-neuraminide alpha-2,8-sialyltransferase 1 [Source:HGNC Symbol;Acc:10869]	EDNRB	9.18628	0.825688	1.32957e-10	1.3915e-08	1910	3518766:3518822:3518844:3518866	endothelin receptor type B [Source:HGNC Symbol;Acc:3180]	RASL11B	6.66555	0.440267	5.01251e-11	5.69412e-09	65997	2727116:2727146:2727150:2727160	RAS-like, family 11, member B [Source:HGNC Symbol;Acc:23804]	CH25H	7.59934	-0.745839	3.68016e-10	1.18806e-08	9023	3299578	cholesterol 25-hydroxylase [Source:HGNC Symbol;Acc:1907]	.
1.93109	LOC644714	BC047037 // LOC644714 // hypothetical protein LOC644714 // 3p21.31 // 644714	2.11772	SNORD45C	small nucleolar RNA, C/D box 45A; small nucleolar RNA, C/D box 45B; small nucleolar RNA, C/D box 45C	2.14436	SNORA20	NR_002960 // RefSeq // Homo sapiens small nucleolar RNA, H/ACA box 20 (SNORA20),	-	SMAD9	2.81268	-0.27934	2.26909e-05	0.00144392	4093	3509842	SMAD family member 9 [Source:HGNC Symbol;Acc:6774]	ESM1	9.08302	2.85066	1.58558e-12	2.87482e-10	11082	2856995:2857012	endothelial cell-specific molecule 1 [Source:HGNC Symbol;Acc:3466]	ACTA1	6.63208	1.22663	4.7314e-21	3.16829e-18	58	2459837:2459854	actin, alpha 1, skeletal muscle [Source:HGNC Symbol;Acc:129]	DUOX2	7.56982	-0.771472	5.07433e-10	1.58659e-08	50506	3622176	dual oxidase 2 [Source:HGNC Symbol;Acc:13273]	.
1.92208	LOC150527	NR_027313 // LOC150527 // hypothetical LOC150527 // 2q21.1 // 150527 /// AY71330	2.1147	RNY4P7	hypothetical LOC100271832; RNA, Ro-associated Y5 pseudogene 10; RNA, Ro-associated Y1; RNA, Ro-associated Y4 pseudogene 7; RNA, Ro-associated Y4 pseudogene 19; RNA, Ro-associated Y3; hypothetical LOC100132111; RNA, Ro-associated Y4	2.11992	RNU4-2	RNA, U4 small nuclear 2; RNA, U4 small nuclear 1; RNA, U4 small nuclear 1B	-	INHBE	2.74217	0.80742	1.48595e-07	3.93004e-05	83729	3418111	inhibin, beta E [Source:HGNC Symbol;Acc:24029]	AP3B2	8.14763	1.90792	8.24936e-12	1.20675e-09	8120	3636216:3636275:3636281:3636283:3636287:3636295:3636316:3636332	adaptor-related protein complex 3, beta 2 subunit [Source:HGNC Symbol;Acc:567]	EGR2	6.49855	2.00302	6.34255e-19	2.60311e-16	1959	3291601:3291636:3291662	early growth response 2 [Source:HGNC Symbol;Acc:3239]	BHMT	7.56488	1.37196	1.06287e-24	1.96738e-22	635	2817251:2817275:2817285	betaine--homocysteine S-methyltransferase [Source:HGNC Symbol;Acc:1047]	.
1.92208	LOC646743	similar to mCG22736; similar to testicular serine protease 2	2.10709	SNORA23	NR_002962 // SNORA23 // small nucleolar RNA, H/ACA box 23 // 11p15.4 // 677808	2.11792	RNY4P7	hypothetical LOC100271832; RNA, Ro-associated Y5 pseudogene 10; RNA, Ro-associated Y1; RNA, Ro-associated Y4 pseudogene 7; RNA, Ro-associated Y4 pseudogene 19; RNA, Ro-associated Y3; hypothetical LOC100132111; RNA, Ro-associated Y4	-	OLFML2A	2.72278	0.841476	2.02107e-05	0.00134583	169611	3188883:3188930:3188934:3188959:3188968	olfactomedin-like 2A [Source:HGNC Symbol;Acc:27270]	CH25H	7.983	-0.329458	1.2002e-08	7.94969e-07	9023	3299578	cholesterol 25-hydroxylase [Source:HGNC Symbol;Acc:1907]	CCL26	6.20674	4.61089	2.5722e-42	1.6363e-38	10344	3057505	chemokine (C-C motif) ligand 26 [Source:HGNC Symbol;Acc:10625]	PTHLH	7.39079	2.03659	1.59608e-35	7.84043e-33	5744	3448744:3448805:3448848:3448858:3448889:3448891:3448909:3448922:3448942:3448958:3448962:3448964	parathyroid hormone-like hormone [Source:HGNC Symbol;Acc:9607]	.
1.87977	RN5S10	RNA, 5S ribosomal 9; RNA, 5S ribosomal 13; RNA, 5S ribosomal 12; RNA, 5S ribosomal 11; RNA, 5S ribosomal 10; RNA, 5S ribosomal 17; RNA, 5S ribosomal 16; RNA, 5S ribosomal 15; RNA, 5S ribosomal 14; RNA, 5S ribosomal 1; RNA, 5S ribosomal 2; RNA, 5S ribosomal 3; RNA, 5S ribosomal 4; RNA, 5S ribosomal 5; RNA, 5S ribosomal 6; RNA, 5S ribosomal 7; RNA, 5S ribosomal 8	2.04104	RPS13	NM_001017 // RPS13 // ribosomal protein S13 // 11p15 // 6207 /// ENST00000228140	2.11792	RNY4P7	hypothetical LOC100271832; RNA, Ro-associated Y5 pseudogene 10; RNA, Ro-associated Y1; RNA, Ro-associated Y4 pseudogene 7; RNA, Ro-associated Y4 pseudogene 19; RNA, Ro-associated Y3; hypothetical LOC100132111; RNA, Ro-associated Y4	-	HS3ST1	2.67529	-0.120419	2.32934e-05	0.0014567	9957	2760869:2760929:2760965:2760973:2761000:2761029:2761036:2761124	heparan sulfate (glucosamine) 3-O-sulfotransferase 1 [Source:HGNC Symbol;Acc:5194]	TUBB4A	7.28078	4.53474	3.90434e-21	4.18838e-18	10382	3847959:3847979	tubulin, beta 4A class IVa [Source:HGNC Symbol;Acc:20774]	EGR3	6.09185	1.22891	1.08019e-11	1.44667e-09	1960	3127584:3127597	early growth response 3 [Source:HGNC Symbol;Acc:3240]	TUBB4A	6.62521	3.91377	7.20596e-76	3.06782e-72	10382	3847959:3847979	tubulin, beta 4A class IVa [Source:HGNC Symbol;Acc:20774]	.
1.85992	RN7SL1	RNA, 7SL, cytoplasmic 2; RNA, 7SL, cytoplasmic 1	2.04103	SNORD82	NR_004398 // SNORD82 // small nucleolar RNA, C/D box 82 // 2q12-qter // 25826	2.09238		ENST00000384230 // ENSEMBL // ncrna:misc_RNA chromosome:GRCh37:15:44989531:44989	-	CX3CL1	2.65206	3.57022	1.78065e-05	0.0012212	6376	3662696	chemokine (C-X3-C motif) ligand 1 [Source:HGNC Symbol;Acc:10647]	PKLR	7.19875	0.946046	6.09562e-10	5.37459e-08	5313	2437363:2437395:2437397:2437399	pyruvate kinase, liver and RBC [Source:HGNC Symbol;Acc:9020]	HS3ST1	5.73244	2.62962	4.96664e-20	2.74742e-17	9957	2760869:2760929:2760965:2760973:2761000:2761029:2761036:2761124	heparan sulfate (glucosamine) 3-O-sulfotransferase 1 [Source:HGNC Symbol;Acc:5194]	LINC01048	6.41596	0.287621	3.17632e-15	2.25378e-13	ENSG00000230390	#N/A	long intergenic non-protein coding RNA 1048 [Source:HGNC Symbol;Acc:49042]	.
1.85121	RNY4P7	hypothetical LOC100271832; RNA, Ro-associated Y5 pseudogene 10; RNA, Ro-associated Y1; RNA, Ro-associated Y4 pseudogene 7; RNA, Ro-associated Y4 pseudogene 19; RNA, Ro-associated Y3; hypothetical LOC100132111; RNA, Ro-associated Y4	2.03338	RPL29P15	ribosomal protein L29 pseudogene 15	2.06559		ENST00000459345 // ENSEMBL // ncrna:snoRNA chromosome:GRCh37:1:113195210:1131953	-	FAM101A	2.56673	1.86839	7.67582e-09	3.43842e-06	100533183	3436329	family with sequence similarity 101, member A [Source:HGNC Symbol;Acc:27051]	LEP	7.16501	1.75379	5.93514e-15	1.81912e-12	3952	3022709:3022747:3022778:3022806	leptin [Source:HGNC Symbol;Acc:6553]	OLFML2A	5.63849	3.51633	4.0685e-38	1.72545e-34	169611	3188883:3188930:3188934:3188959:3188968	olfactomedin-like 2A [Source:HGNC Symbol;Acc:27270]	PKLR	6.3899	0.266229	2.51449e-15	1.83514e-13	5313	2437363:2437395:2437397:2437399	pyruvate kinase, liver and RBC [Source:HGNC Symbol;Acc:9020]	.
1.84788		---	2.02475	RDH10	NM_172037 // RDH10 // retinol dehydrogenase 10 (all-trans) // 8q21.11 // 157506	2.04279	FBXO9	AK095307 // GenBank // Homo sapiens cDNA FLJ37988 fis, clone CTONG2011474, moder	-	VCAM1	2.40507	3.21445	0.0143573	0.108483	7412	2348992:2349039	vascular cell adhesion molecule 1 [Source:HGNC Symbol;Acc:12663]	RASL11B	7.09622	0.848039	8.57688e-11	9.35679e-09	65997	2727116:2727146:2727150:2727160	RAS-like, family 11, member B [Source:HGNC Symbol;Acc:23804]	TUBB4A	5.46414	2.70353	4.86533e-24	3.86885e-21	10382	3847959:3847979	tubulin, beta 4A class IVa [Source:HGNC Symbol;Acc:20774]	POTEI	6.36871	1.55601	8.70491e-27	1.82261e-24	653269	#N/A	POTE ankyrin domain family, member I [Source:HGNC Symbol;Acc:37093]	.
1.82495	RNY4P7	hypothetical LOC100271832; RNA, Ro-associated Y5 pseudogene 10; RNA, Ro-associated Y1; RNA, Ro-associated Y4 pseudogene 7; RNA, Ro-associated Y4 pseudogene 19; RNA, Ro-associated Y3; hypothetical LOC100132111; RNA, Ro-associated Y4	2.02083	SNORD116-17	small nucleolar RNA, C/D box 116-4; small nucleolar RNA, C/D box 116-3; small nucleolar RNA, C/D box 116-6; small nucleolar RNA, C/D box 116-5; small nucleolar RNA, C/D box 116-2; small nucleolar RNA, C/D box 116-1; small nucleolar RNA, C/D box 116-13; small nucleolar RNA, C/D box 116-12; small nucleolar RNA, C/D box 116-15; small nucleolar RNA, C/D box 116-14; small nucleolar RNA, C/D box 116-17…	2.02095	LOC644714	BC047037 // GenBank // Homo sapiens, clone IMAGE:5168377, mRNA. // chr9 // 40 //	-	GALNT18	2.39081	2.508	1.28808e-07	3.55482e-05	374378	3363091	UDP-N-acetyl-alpha-D-galactosamine:polypeptide N-acetylgalactosaminyltransferase 18 [Source:HGNC Symbol;Acc:30488]	POTEI	7.05184	2.15096	5.93371e-11	6.64214e-09	653269	#N/A	POTE ankyrin domain family, member I [Source:HGNC Symbol;Acc:37093]	CXCL6	5.3366	1.60116	2.46588e-12	3.87326e-10	6372	2731350:2731359:2731367	chemokine (C-X-C motif) ligand 6 [Source:HGNC Symbol;Acc:10643]	HIST1H3C	6.36353	2.22929	3.62244e-35	1.71355e-32	8968	2899102	histone cluster 1, H3c [Source:HGNC Symbol;Acc:4768]	.
1.82389	C14orf19	NR_002937 // C14orf19 // immunoglobulin (CD79A) binding protein 1 pseudogene //	2.00605	SNORD28	NR_002562 // SNORD28 // small nucleolar RNA, C/D box 28 // 11q13 // 9300	2.01263	RNY4P7	hypothetical LOC100271832; RNA, Ro-associated Y5 pseudogene 10; RNA, Ro-associated Y1; RNA, Ro-associated Y4 pseudogene 7; RNA, Ro-associated Y4 pseudogene 19; RNA, Ro-associated Y3; hypothetical LOC100132111; RNA, Ro-associated Y4	-	SULF1	2.38083	6.36959	0.000163699	0.0058049	23213	3102372:3102466	sulfatase 1 [Source:HGNC Symbol;Acc:20391]	HIST1H3C	6.93313	2.7343	5.25096e-15	1.68989e-12	8968	2899102	histone cluster 1, H3c [Source:HGNC Symbol;Acc:4768]	PTGDR2	5.33375	1.15866	9.56859e-16	2.8986e-13	11251	3375041	prostaglandin D2 receptor 2 [Source:HGNC Symbol;Acc:4502]	SERPINB2	6.19014	0.0724997	1.63787e-12	7.95395e-11	5055	3791933:3791935	serpin peptidase inhibitor, clade B (ovalbumin), member 2 [Source:HGNC Symbol;Acc:8584]	.
1.81527	RNY4P7	hypothetical LOC100271832; RNA, Ro-associated Y5 pseudogene 10; RNA, Ro-associated Y1; RNA, Ro-associated Y4 pseudogene 7; RNA, Ro-associated Y4 pseudogene 19; RNA, Ro-associated Y3; hypothetical LOC100132111; RNA, Ro-associated Y4	2.00553	RNU5A	RNA, U5E small nuclear; RNA, U5A small nuclear; RNA, U5F small nuclear; RNA, U5B small nuclear 1; RNA, U5D small nuclear	2.00134	IGBP1	chromosome 14 open reading frame 19; immunoglobulin (CD79A) binding protein 1	-	FRRS1L	2.35431	1.08465	1.75841e-05	0.00121983	23732	#N/A	ferric-chelate reductase 1-like [Source:HGNC Symbol;Acc:1362]	ZFPM2	6.79501	0.555666	6.83143e-12	1.02257e-09	23414	3110789:3110943	zinc finger protein, FOG family member 2 [Source:HGNC Symbol;Acc:16700]	TNFAIP6	5.01977	2.05062	9.25186e-14	1.96186e-11	7130	2510464	tumor necrosis factor, alpha-induced protein 6 [Source:HGNC Symbol;Acc:11898]	NDP	5.98909	-0.106374	9.66015e-13	4.955e-11	4693	4006280:4006311	Norrie disease (pseudoglioma) [Source:HGNC Symbol;Acc:7678]	.
1.79552		---	2.00546	RNU6-2	RNA, U6 small nuclear 2; RNA, U6 small nuclear 1	1.99547	CDRT1	NM_006382 // RefSeq // Homo sapiens CMT1A duplicated region transcript 1 (CDRT1)	-	SLC38A11	2.34105	1.5652	9.16743e-05	0.00382831	151258	2584904	solute carrier family 38, member 11 [Source:HGNC Symbol;Acc:26836]	CHDH	6.77136	1.34974	4.19341e-11	5.04503e-09	55349	2676854:2676888:2676890	choline dehydrogenase [Source:HGNC Symbol;Acc:24288]	VASH2	5.01456	1.3224	6.65106e-14	1.45899e-11	79805	2379314:2379384	vasohibin 2 [Source:HGNC Symbol;Acc:25723]	RP11-855A2.5	5.98799	-0.107065	1.0776e-12	5.43995e-11	ENSG00000266176	#N/A	0	.
1.78089	MIR224	microRNA 224	1.98895	FABP4	NM_001442 // FABP4 // fatty acid binding protein 4, adipocyte // 8q21 // 2167 //	1.9937	SNORA40	small nucleolar RNA, H/ACA box 40	-	PAQR4	2.33848	0.993656	0.000175187	0.00601415	124222	3645477:3645487	progestin and adipoQ receptor family member IV [Source:HGNC Symbol;Acc:26386]	HIST1H3A	6.37668	0.956633	1.60331e-10	1.63805e-08	8968	2899090	histone cluster 1, H3a [Source:HGNC Symbol;Acc:4766]	POTEI	4.95327	0.150897	2.89722e-11	3.47868e-09	653269	#N/A	POTE ankyrin domain family, member I [Source:HGNC Symbol;Acc:37093]	TMEM52B	5.89348	-0.188579	7.16799e-12	3.14603e-10	120939	3404626	transmembrane protein 52B [Source:HGNC Symbol;Acc:26438]	.
1.77517	RNY4P7	hypothetical LOC100271832; RNA, Ro-associated Y5 pseudogene 10; RNA, Ro-associated Y1; RNA, Ro-associated Y4 pseudogene 7; RNA, Ro-associated Y4 pseudogene 19; RNA, Ro-associated Y3; hypothetical LOC100132111; RNA, Ro-associated Y4	1.98118	SNORD26	NR_002564 // SNORD26 // small nucleolar RNA, C/D box 26 // 11q13 // 9302 /// AK0	1.96544	RNU6-2	RNA, U6 small nuclear 2; RNA, U6 small nuclear 1	-	C2orf72	2.32746	1.22826	1.60097e-05	0.00113783	257407	2531691:2531693:2531708	chromosome 2 open reading frame 72 [Source:HGNC Symbol;Acc:27418]	ALDH1A3	6.22373	1.33319	5.82788e-08	3.1001e-06	220	3611625:3611670:3611674:3611676	aldehyde dehydrogenase 1 family, member A3 [Source:HGNC Symbol;Acc:409]	RP11-872D17.8	4.93812	0.51372	5.28843e-12	7.73387e-10	ENSG00000254979	#N/A	Uncharacterized protein [Source:UniProtKB/TrEMBL;Acc:H0YCG3]	ATP1B2	5.85765	1.45015	1.94808e-21	2.86273e-19	482	3708938:3708959	ATPase, Na+/K+ transporting, beta 2 polypeptide [Source:HGNC Symbol;Acc:805]	.
1.7586	SUGT1P	NR_003667 // SUGT1P // suppressor of G2 allele of SKP1 pseudogene (S. cerevisiae	1.97514	SNORA68	NR_000012 // SNORA68 // small nucleolar RNA, H/ACA box 68 // 19p13 // 26780	1.94212	RNU6-2	RNA, U6 small nuclear 2; RNA, U6 small nuclear 1	-	OPCML	2.27323	1.2237	2.04559e-05	0.00134583	4978	3399004:3399188:3399220:3399228:3399239:3399244:3399252:3399259:3399279:3399282:3399290:3399297:3399319:3399344:3399351:3399365:3399367:3399369:3399375	opioid binding protein/cell adhesion molecule-like [Source:HGNC Symbol;Acc:8143]	PTHLH	6.22266	0.81686	2.3909e-11	3.01746e-09	5744	3448744:3448805:3448848:3448858:3448889:3448891:3448909:3448922:3448942:3448958:3448962:3448964	parathyroid hormone-like hormone [Source:HGNC Symbol;Acc:9607]	ATP1B2	4.89899	0.476111	9.70222e-11	1.06415e-08	482	3708938:3708959	ATPase, Na+/K+ transporting, beta 2 polypeptide [Source:HGNC Symbol;Acc:805]	ESM1	5.80191	-0.271131	2.28849e-11	9.27891e-10	11082	2856995:2857012	endothelial cell-specific molecule 1 [Source:HGNC Symbol;Acc:3466]	.
1.74367	BTBD11	AK124835 // BTBD11 // BTB (POZ) domain containing 11 // 12q23.3 // 121551	1.97384	CDRT1	NM_006382 // CDRT1 // CMT1A duplicated region transcript 1 // 17p12 // 374286 //	1.94056	C20orf203	hypothetical LOC284805	-	COL14A1	2.26999	0.213925	0.000346141	0.00951138	7373	3113352:3113452	collagen, type XIV, alpha 1 [Source:HGNC Symbol;Acc:2191]	GRM2	6.19613	0.78031	4.59566e-09	3.34237e-07	2912	2623308	glutamate receptor, metabotropic 2 [Source:HGNC Symbol;Acc:4594]	CISH	4.8132	3.20426	2.18096e-29	6.93708e-26	1154	2675504:2675533	cytokine inducible SH2-containing protein [Source:HGNC Symbol;Acc:1984]	CCL26	5.77769	4.2588	6.59035e-83	4.2086e-79	10344	3057505	chemokine (C-C motif) ligand 26 [Source:HGNC Symbol;Acc:10625]	.
1.72396		---	1.94971	LOH3CR2A	AF086709 // LOH3CR2A // loss of heterozygosity, 3, chromosomal region 2, gene A	1.92812	Mir145	microRNA 145	-	RAB27B	2.26085	1.82501	1.23527e-05	0.000998841	5874	3788976:3789001:3789011:3789036:3789045:3789171:3789252:3789292:3789305:3789321:3789343:3789356:3789377:3789395:3789408	RAB27B, member RAS oncogene family [Source:HGNC Symbol;Acc:9767]	BMP6	6.09493	2.57091	1.3311e-14	3.56985e-12	654	2893895:2893946	bone morphogenetic protein 6 [Source:HGNC Symbol;Acc:1073]	HIST1H3C	4.6835	0.555021	3.16798e-11	3.76693e-09	8968	2899102	histone cluster 1, H3c [Source:HGNC Symbol;Acc:4768]	SLC7A2	5.74202	2.43917	2.65715e-31	9.17218e-29	6542	3087659	solute carrier family 7 (cationic amino acid transporter, y+ system), member 2 [Source:HGNC Symbol;Acc:11060]	.
1.71296	RNU6-2	RNA, U6 small nuclear 2; RNA, U6 small nuclear 1	1.94109	prmt5	hypothetical protein LOC740178; protein arginine methyltransferase 5	1.9211	RN7SL1	RNA, 7SL, cytoplasmic 2; RNA, 7SL, cytoplasmic 1	-	DKK2	2.25874	5.31997	6.85333e-06	0.000685063	27123	2780907	dickkopf WNT signaling pathway inhibitor 2 [Source:HGNC Symbol;Acc:2892]	SLC7A2	6.09484	2.73296	1.09705e-18	6.72492e-16	6542	3087659	solute carrier family 7 (cationic amino acid transporter, y+ system), member 2 [Source:HGNC Symbol;Acc:11060]	CCL11	4.52133	1.89008	1.7844e-16	5.97444e-14	6356	3718185	chemokine (C-C motif) ligand 11 [Source:HGNC Symbol;Acc:10610]	HIST1H3A	5.61866	0.345082	2.76429e-15	2.00599e-13	8968	2899090	histone cluster 1, H3a [Source:HGNC Symbol;Acc:4766]	.
1.69924	HSD3B1	NM_000862 // HSD3B1 // hydroxy-delta-5-steroid dehydrogenase, 3 beta- and steroi	1.93849	LOC732275	NR_024406 // LOC732275 // similar to hCG1645603 // 16q24.1 // 732275 /// ENST000	1.91759	RNU6-2	RNA, U6 small nuclear 2; RNA, U6 small nuclear 1	-	ITPR3	2.24592	2.09888	0.000417327	0.0105327	3710	2903782:2903889:2903909:2903917:2903943:2903990	inositol 1,4,5-trisphosphate receptor, type 3 [Source:HGNC Symbol;Acc:6182]	PDK4	6.07205	3.11277	6.2087e-12	9.51483e-10	5166	3062082:3062118:3062126:3062139:3062152	pyruvate dehydrogenase kinase, isozyme 4 [Source:HGNC Symbol;Acc:8812]	MME	4.45038	3.62428	3.81888e-15	1.07973e-12	4311	2648677:2648759:2648768:2648794:2648817:2648834	membrane metallo-endopeptidase [Source:HGNC Symbol;Acc:7154]	KRT16	5.27729	1.1968	2.22385e-17	2.15175e-15	3868	3713313:3749259:3749332:3757177	keratin 16 [Source:HGNC Symbol;Acc:6423]	.
1.6908	SNORD25	NR_002565 // SNORD25 // small nucleolar RNA, C/D box 25 // 11q13 // 9303 /// AK0	1.9291	SNORD27	NR_002563 // SNORD27 // small nucleolar RNA, C/D box 27 // 11q13 // 9301 /// AK0	1.90489	FBXO9	AK095315 // GenBank // Homo sapiens cDNA FLJ37996 fis, clone CTONG2011920, weakl	-	ERG	2.24129	-0.128535	0.000184583	0.00623214	2078	3931765:3931895:3931935:3931946	v-ets avian erythroblastosis virus E26 oncogene homolog [Source:HGNC Symbol;Acc:3446]	CRLF1	6.05856	1.17076	7.89227e-09	5.43301e-07	9244	3855104:3855143:3855149:3855161:3855165:3855173:3855211:3855213	cytokine receptor-like factor 1 [Source:HGNC Symbol;Acc:2364]	GRIN2A	4.43239	-0.300545	7.05557e-09	5.04314e-07	2903	3679801:3679803:3679805:3679807:3679809:3679812	glutamate receptor, ionotropic, N-methyl D-aspartate 2A [Source:HGNC Symbol;Acc:4585]	EGR2	5.25868	0.89312	6.85537e-16	5.33883e-14	1959	3291601:3291636:3291662	early growth response 2 [Source:HGNC Symbol;Acc:3239]	.
1.68937	MEIG1	NM_001080836 // MEIG1 // meiosis expressed gene 1 homolog (mouse) // 10p13 // 64	1.91302	ACTR3C	AB039791 // ARP11 // actin-related Arp11 // 7q36.1 // 653857 /// ENST00000252071	1.88859	RNU6-2	RNA, U6 small nuclear 2; RNA, U6 small nuclear 1	-	IL6	2.20032	2.49758	3.04829e-07	6.67207e-05	3569	2992576:3041244	interleukin 6 (interferon, beta 2) [Source:HGNC Symbol;Acc:6018]	RP11-855A2.5	6.03579	-0.160644	1.00038e-09	8.17986e-08	ENSG00000266176	#N/A	0	TNC	4.43009	9.14899	5.44406e-29	1.38529e-25	3371	3222170:3222289:3222312:3222314:3222320:3222339:3222364:3222375:3222402	tenascin C [Source:HGNC Symbol;Acc:5318]	AP3B2	5.25384	-0.744187	7.14661e-09	1.83655e-07	8120	3636216:3636275:3636281:3636283:3636287:3636295:3636316:3636332	adaptor-related protein complex 3, beta 2 subunit [Source:HGNC Symbol;Acc:567]	.
1.68894	RNU6-2	RNA, U6 small nuclear 2; RNA, U6 small nuclear 1	1.90546	SNORA24	NR_002963 // SNORA24 // small nucleolar RNA, H/ACA box 24 // 4q26 // 677809	1.88632	VTRNA1-3	vault RNA 1-3; vault RNA 1-1; vault RNA 1-2	-	VCAN	2.17544	6.50801	8.21591e-06	0.000766919	1462	2818517	versican [Source:HGNC Symbol;Acc:2464]	CTSV	5.9451	3.79218	1.25927e-12	2.34935e-10	1515	3216671:3216723:3216736:3216741	cathepsin V [Source:HGNC Symbol;Acc:2538]	FAM111B	4.4267	5.39746	1.43598e-22	1.015e-19	374393	3331903	family with sequence similarity 111, member B [Source:HGNC Symbol;Acc:24200]	OLR1	5.10801	2.54167	8.0211e-31	2.62681e-28	4973	3444043	oxidized low density lipoprotein (lectin-like) receptor 1 [Source:HGNC Symbol;Acc:8133]	.
1.68442	RNY4P7	hypothetical LOC100271832; RNA, Ro-associated Y5 pseudogene 10; RNA, Ro-associated Y1; RNA, Ro-associated Y4 pseudogene 7; RNA, Ro-associated Y4 pseudogene 19; RNA, Ro-associated Y3; hypothetical LOC100132111; RNA, Ro-associated Y4	1.90417	RNU6-2	RNA, U6 small nuclear 2; RNA, U6 small nuclear 1	1.88135	RNY4P7	hypothetical LOC100271832; RNA, Ro-associated Y5 pseudogene 10; RNA, Ro-associated Y1; RNA, Ro-associated Y4 pseudogene 7; RNA, Ro-associated Y4 pseudogene 19; RNA, Ro-associated Y3; hypothetical LOC100132111; RNA, Ro-associated Y4	-	KCNT2	2.17242	1.52748	8.98e-06	0.000814293	343450	2449391:2449530	potassium channel, subfamily T, member 2 [Source:HGNC Symbol;Acc:18866]	VASH2	5.86787	2.15008	1.93717e-16	7.33448e-14	79805	2379314:2379384	vasohibin 2 [Source:HGNC Symbol;Acc:25723]	ULBP1	4.26477	5.51237	1.17978e-25	1.36457e-22	80329	2931036	UL16 binding protein 1 [Source:HGNC Symbol;Acc:14893]	FAM101A	5.1032	4.23986	1.31663e-68	2.80266e-65	100533183	3436329	family with sequence similarity 101, member A [Source:HGNC Symbol;Acc:27051]	.
1.68398	LOC374491	NR_002815 // LOC374491 // TPTE and PTEN homologous inositol lipid phosphatase ps	1.89274		---	1.86882	prmt5	hypothetical protein LOC740178; protein arginine methyltransferase 5	-	PADI2	2.15861	3.78649	5.86731e-09	2.97942e-06	11240	2398820	peptidyl arginine deiminase, type II [Source:HGNC Symbol;Acc:18341]	EGR2	5.77575	1.2824	1.23705e-09	9.95287e-08	1959	3291601:3291636:3291662	early growth response 2 [Source:HGNC Symbol;Acc:3239]	RASD1	4.26166	2.3216	2.53457e-19	1.11198e-16	51655	3747792	RAS, dexamethasone-induced 1 [Source:HGNC Symbol;Acc:15828]	MYB	4.99969	2.32354	5.80161e-28	1.29997e-25	4602	2926802:2926899:2926933	v-myb avian myeloblastosis viral oncogene homolog [Source:HGNC Symbol;Acc:7545]	.
1.67286	RNY4P7	hypothetical LOC100271832; RNA, Ro-associated Y5 pseudogene 10; RNA, Ro-associated Y1; RNA, Ro-associated Y4 pseudogene 7; RNA, Ro-associated Y4 pseudogene 19; RNA, Ro-associated Y3; hypothetical LOC100132111; RNA, Ro-associated Y4	1.89274		---	1.86798	HBG1	NM_000559 // RefSeq // Homo sapiens hemoglobin, gamma A (HBG1), mRNA. // chr11 /	-	ISM2	2.15716	0.217296	0.000265219	0.00792225	145501	3573123	isthmin 2 [Source:HGNC Symbol;Acc:23176]	RP11-872D17.8	5.64677	1.15173	2.31676e-10	2.24238e-08	ENSG00000254979	#N/A	Uncharacterized protein [Source:UniProtKB/TrEMBL;Acc:H0YCG3]	PAQR4	4.25484	2.67068	1.37728e-25	1.46026e-22	124222	3645477:3645487	progestin and adipoQ receptor family member IV [Source:HGNC Symbol;Acc:26386]	VCAM1	4.98842	5.62981	2.00726e-11	8.21692e-10	7412	2348992:2349039	vascular cell adhesion molecule 1 [Source:HGNC Symbol;Acc:12663]	.
1.66838	IQCA1L	XR_018506 // IQCA1L // IQ motif containing with AAA domain 1-like // 7q36.1 // 3	1.88503	RNU2-2	RNA, U2 small nuclear 1; RNA, U2 small nuclear 2	1.86798	HBG2	NM_000184 // RefSeq // Homo sapiens hemoglobin, gamma G (HBG2), mRNA. // chr11 /	-	ATG9B	2.15497	0.627928	2.92086e-05	0.00174907	285973	3079257:3079311	autophagy related 9B [Source:HGNC Symbol;Acc:21899]	N4BP3	5.61407	1.11935	3.19693e-10	3.02604e-08	23138	2843560	NEDD4 binding protein 3 [Source:HGNC Symbol;Acc:29852]	INHBE	4.24916	2.12331	1.50312e-17	5.62475e-15	83729	3418111	inhibin, beta E [Source:HGNC Symbol;Acc:24029]	ALDH1A3	4.96539	0.253594	6.17874e-13	3.24753e-11	220	3611625:3611670:3611674:3611676	aldehyde dehydrogenase 1 family, member A3 [Source:HGNC Symbol;Acc:409]	.
1.6623	OR5H14	ENST00000341450 // OR5H14 // olfactory receptor, family 5, subfamily H, member 1	1.88109	CD177	NM_020406 // CD177 // CD177 molecule // 19q13.2 // 57126 /// ENST00000457794 //	1.86226	RNU6-2	RNA, U6 small nuclear 2; RNA, U6 small nuclear 1	-	IGFBP5	2.15449	7.78179	1.0009e-14	1.27064e-10	3488	2598828:2598858	insulin-like growth factor binding protein 5 [Source:HGNC Symbol;Acc:5474]	NPTX2	5.51991	1.30898	1.31348e-08	8.41215e-07	4885	3014347	neuronal pentraxin II [Source:HGNC Symbol;Acc:7953]	MYB	4.21962	1.50447	2.40199e-11	2.96704e-09	4602	2926802:2926899:2926933	v-myb avian myeloblastosis viral oncogene homolog [Source:HGNC Symbol;Acc:7545]	TUBA8	4.89183	-0.302745	2.28198e-10	7.69009e-09	51807	3936515:3936544	tubulin, alpha 8 [Source:HGNC Symbol;Acc:12410]	.
1.65049		---	1.8497	hbxip	hepatitis B virus x interacting protein	1.85219	RNU13P1	X58061 // GenBank // H.sapiens U13 snRNA pseudogene U13.12A. // chr22 // 100 //	-	CISH	2.15174	0.852308	0.000352254	0.00953489	1154	2675504:2675533	cytokine inducible SH2-containing protein [Source:HGNC Symbol;Acc:1984]	FAM111B	5.48345	6.47706	1.33157e-19	9.02173e-17	374393	3331903	family with sequence similarity 111, member B [Source:HGNC Symbol;Acc:24200]	RERG	4.08793	1.20319	1.82306e-13	3.56844e-11	85004	3445820	RAS-like, estrogen-regulated, growth inhibitor [Source:HGNC Symbol;Acc:15980]	N4BP3	4.77415	0.436907	2.50508e-12	1.1894e-10	23138	2843560	NEDD4 binding protein 3 [Source:HGNC Symbol;Acc:29852]	.
1.64997	MIR181B2	microRNA 181b-2	1.84969	mir-155	NR_001458 // MIR155HG // MIR155 host gene (non-protein coding) // --- // 114614	1.85035	RN5S10	RNA, 5S ribosomal 9; RNA, 5S ribosomal 13; RNA, 5S ribosomal 12; RNA, 5S ribosomal 11; RNA, 5S ribosomal 10; RNA, 5S ribosomal 17; RNA, 5S ribosomal 16; RNA, 5S ribosomal 15; RNA, 5S ribosomal 14; RNA, 5S ribosomal 1; RNA, 5S ribosomal 2; RNA, 5S ribosomal 3; RNA, 5S ribosomal 4; RNA, 5S ribosomal 5; RNA, 5S ribosomal 6; RNA, 5S ribosomal 7; RNA, 5S ribosomal 8	-	LRRC8B	2.12508	3.50934	7.51031e-07	0.000140211	23507	2345880:2974301:2974312:2974323	leucine rich repeat containing 8 family, member B [Source:HGNC Symbol;Acc:30692]	B3GNT5	5.42582	0.0600434	1.33433e-09	1.06688e-07	101928934	2654967:2655004:2655008:2655010:2655012:2655016:2655027	UDP-GlcNAc:betaGal beta-1,3-N-acetylglucosaminyltransferase 5 [Source:HGNC Symbol;Acc:15684]	BIRC3	4.03543	5.34616	2.00156e-28	4.2443e-25	330	3346548	baculoviral IAP repeat containing 3 [Source:HGNC Symbol;Acc:591]	LEP	4.76818	-0.41716	2.24995e-09	6.32959e-08	3952	3022709:3022747:3022778:3022806	leptin [Source:HGNC Symbol;Acc:6553]	.
1.64115	RNY4P7	hypothetical LOC100271832; RNA, Ro-associated Y5 pseudogene 10; RNA, Ro-associated Y1; RNA, Ro-associated Y4 pseudogene 7; RNA, Ro-associated Y4 pseudogene 19; RNA, Ro-associated Y3; hypothetical LOC100132111; RNA, Ro-associated Y4	1.83693	OR5H14	ENST00000341450 // OR5H14 // olfactory receptor, family 5, subfamily H, member 1	1.84168	RNU6-2	RNA, U6 small nuclear 2; RNA, U6 small nuclear 1	-	VLDLR	2.11785	3.66994	2.34676e-11	3.72402e-08	7436	3160175:3196589:3196620:3196672:3196689	very low density lipoprotein receptor [Source:HGNC Symbol;Acc:12698]	DHRS3	5.41986	2.86919	6.69754e-08	3.46255e-06	9249	2397025	dehydrogenase/reductase (SDR family) member 3 [Source:HGNC Symbol;Acc:17693]	CTSV	4.03407	1.92749	4.39481e-08	2.5416e-06	1515	3216671:3216723:3216736:3216741	cathepsin V [Source:HGNC Symbol;Acc:2538]	RP11-872D17.8	4.74893	0.416141	5.50344e-14	3.34714e-12	ENSG00000254979	#N/A	Uncharacterized protein [Source:UniProtKB/TrEMBL;Acc:H0YCG3]	.
1.63215	RNY4P7	hypothetical LOC100271832; RNA, Ro-associated Y5 pseudogene 10; RNA, Ro-associated Y1; RNA, Ro-associated Y4 pseudogene 7; RNA, Ro-associated Y4 pseudogene 19; RNA, Ro-associated Y3; hypothetical LOC100132111; RNA, Ro-associated Y4	1.82891	SNORD59B	NR_003046 // SNORD59B // small nucleolar RNA, C/D box 59B // 12q13.3 // 692090	1.83836	LOC100130713	AK096566 // GenBank // Homo sapiens cDNA FLJ39247 fis, clone OCBBF2008520. // ch	-	KCNQ5	2.11333	1.42066	1.3272e-05	0.00103132	56479	2913277:2913385:2913442:2913444:2913446	potassium voltage-gated channel, KQT-like subfamily, member 5 [Source:HGNC Symbol;Acc:6299]	ULBP1	5.41437	6.6727	5.02386e-21	4.97478e-18	80329	2931036	UL16 binding protein 1 [Source:HGNC Symbol;Acc:14893]	CCNE2	3.94225	3.90168	2.0668e-20	1.31479e-17	9134	3145107	cyclin E2 [Source:HGNC Symbol;Acc:1590]	EGR3	4.7295	0.0437393	5.35336e-11	1.99339e-09	1960	3127584:3127597	early growth response 3 [Source:HGNC Symbol;Acc:3240]	.
1.63067	RNY4P7	hypothetical LOC100271832; RNA, Ro-associated Y5 pseudogene 10; RNA, Ro-associated Y1; RNA, Ro-associated Y4 pseudogene 7; RNA, Ro-associated Y4 pseudogene 19; RNA, Ro-associated Y3; hypothetical LOC100132111; RNA, Ro-associated Y4	1.82707	NDUFA1	NM_004541 // NDUFA1 // NADH dehydrogenase (ubiquinone) 1 alpha subcomplex, 1, 7.	1.82862	RNY4P7	hypothetical LOC100271832; RNA, Ro-associated Y5 pseudogene 10; RNA, Ro-associated Y1; RNA, Ro-associated Y4 pseudogene 7; RNA, Ro-associated Y4 pseudogene 19; RNA, Ro-associated Y3; hypothetical LOC100132111; RNA, Ro-associated Y4	-	FBLN7	2.09663	2.68612	4.53937e-07	9.60456e-05	129804	2500667	fibulin 7 [Source:HGNC Symbol;Acc:26740]	C1QL1	5.41429	1.47305	7.81239e-09	5.40693e-07	10882	3759493:3759515:3759534:3759536	complement component 1, q subcomponent-like 1 [Source:HGNC Symbol;Acc:24182]	PEG10	3.91108	9.06481	5.77257e-25	5.64957e-22	23089	#N/A	paternally expressed 10 [Source:HGNC Symbol;Acc:14005]	TP73	4.71705	-0.463828	2.30627e-09	6.45957e-08	7161	2317317	tumor protein p73 [Source:HGNC Symbol;Acc:12003]	.
1.62986	RNU6-2	RNA, U6 small nuclear 2; RNA, U6 small nuclear 1	1.7876	RN5S10	RNA, 5S ribosomal 9; RNA, 5S ribosomal 13; RNA, 5S ribosomal 12; RNA, 5S ribosomal 11; RNA, 5S ribosomal 10; RNA, 5S ribosomal 17; RNA, 5S ribosomal 16; RNA, 5S ribosomal 15; RNA, 5S ribosomal 14; RNA, 5S ribosomal 1; RNA, 5S ribosomal 2; RNA, 5S ribosomal 3; RNA, 5S ribosomal 4; RNA, 5S ribosomal 5; RNA, 5S ribosomal 6; RNA, 5S ribosomal 7; RNA, 5S ribosomal 8	1.81683	RNY4P7	hypothetical LOC100271832; RNA, Ro-associated Y5 pseudogene 10; RNA, Ro-associated Y1; RNA, Ro-associated Y4 pseudogene 7; RNA, Ro-associated Y4 pseudogene 19; RNA, Ro-associated Y3; hypothetical LOC100132111; RNA, Ro-associated Y4	-	NRP2	2.09396	1.01172	0.00281537	0.0375805	8828	2524301:2524486	neuropilin 2 [Source:HGNC Symbol;Acc:8005]	MIR155HG	5.38435	1.44299	1.87401e-11	2.53938e-09	406947	#N/A	MIR155 host gene (non-protein coding) [Source:HGNC Symbol;Acc:35460]	VCAM1	3.89671	4.51716	1.15581e-07	6.00221e-06	7412	2348992:2349039	vascular cell adhesion molecule 1 [Source:HGNC Symbol;Acc:12663]	NTRK3	4.71626	3.20189	7.65392e-29	1.81029e-26	4916	3637800:3637804:3637806:3637808:3637814:3637816:3637818:3637985:3637990:3637997:3638007:3638009:3638013:3638015:3638017:3638022	neurotrophic tyrosine kinase, receptor, type 3 [Source:HGNC Symbol;Acc:8033]	.
1.62613		---	1.78609	RNU13P1	X58061 // RNU13P1 // RNA, U13 small nuclear pseudogene 1 // 22q13.2 // 6076	1.8147	RNU6-2	RNA, U6 small nuclear 2; RNA, U6 small nuclear 1	-	MT3	2.08393	0.726176	0.000778081	0.0162001	4504	3662093	metallothionein 3 [Source:HGNC Symbol;Acc:7408]	MKX	5.34325	-0.0189519	6.9995e-09	4.89699e-07	283078	3282463:3282514	mohawk homeobox [Source:HGNC Symbol;Acc:23729]	GFPT2	3.89536	0.879068	1.53819e-08	1.00361e-06	9945	2890660:2890708:2890724:2890726:2890735	glutamine-fructose-6-phosphate transaminase 2 [Source:HGNC Symbol;Acc:4242]	CYP1B1	4.65491	6.57165	2.73282e-27	5.91587e-25	1545	2548699:2548740:2548742	cytochrome P450, family 1, subfamily B, polypeptide 1 [Source:HGNC Symbol;Acc:2597]	.
1.61645	SPRYD5	NM_032681 // SPRYD5 // SPRY domain containing 5 // 11q11 // 84767 /// BC005014 /	1.77448	RPS25	NM_001028 // RPS25 // ribosomal protein S25 // 11q23.3 // 6230 /// ENST000002369	1.80555	RNY4P7	hypothetical LOC100271832; RNA, Ro-associated Y5 pseudogene 10; RNA, Ro-associated Y1; RNA, Ro-associated Y4 pseudogene 7; RNA, Ro-associated Y4 pseudogene 19; RNA, Ro-associated Y3; hypothetical LOC100132111; RNA, Ro-associated Y4	-	MMRN2	2.07909	-0.0100439	0.000379196	0.00998733	79812	3298924	multimerin 2 [Source:HGNC Symbol;Acc:19888]	BIRC3	5.32655	6.64554	3.19336e-28	2.05541e-24	330	3346548	baculoviral IAP repeat containing 3 [Source:HGNC Symbol;Acc:591]	FAM101A	3.86722	2.99482	6.14781e-14	1.37226e-11	100533183	3436329	family with sequence similarity 101, member A [Source:HGNC Symbol;Acc:27051]	HS3ST1	4.6306	1.65173	3.57304e-20	4.65662e-18	9957	2760869:2760929:2760965:2760973:2761000:2761029:2761036:2761124	heparan sulfate (glucosamine) 3-O-sulfotransferase 1 [Source:HGNC Symbol;Acc:5194]	.
1.61607		---	1.74988	TMEM99	NM_145274 // TMEM99 // transmembrane protein 99 // 17q21.2 // 147184 /// ENST000	1.78443	SNORD79	NR_003939 // RefSeq // Homo sapiens small nucleolar RNA, C/D box 79 (SNORD79), n	-	RP11-390P2.4	2.0506	0.313682	0.000155462	0.00559092	441172	#N/A	0	RP11-390P2.4	5.24355	3.15468	2.50271e-13	5.46057e-11	441172	#N/A	0	DGCR5	3.85901	0.745301	1.12421e-11	1.48993e-09	ENSG00000237517	#N/A	DiGeorge syndrome critical region gene 5 (non-protein coding) [Source:HGNC Symbol;Acc:16757]	MIR155HG	4.60233	0.801956	8.8096e-16	6.77808e-14	406947	#N/A	MIR155 host gene (non-protein coding) [Source:HGNC Symbol;Acc:35460]	.
1.61467	RNU6-2	RNA, U6 small nuclear 2; RNA, U6 small nuclear 1	1.74103	RPLP2P3	ribosomal protein, large, P2 pseudogene 3; ribosomal protein, large, P2	1.77729	ZNF847P	AF387613 // GenBank // Homo sapiens gm127 mRNA, partial cds. // chr1 // 100 // 1	-	AC139099.3	2.04977	-0.376016	0.000909562	0.0179578	101930151	#N/A	0	RGS7BP	5.16672	-0.188688	2.49433e-08	1.47291e-06	401190	2812043:2812096	regulator of G-protein signaling 7 binding protein [Source:HGNC Symbol;Acc:23271]	SLC7A2	3.83609	0.583835	8.10796e-10	7.21382e-08	6542	3087659	solute carrier family 7 (cationic amino acid transporter, y+ system), member 2 [Source:HGNC Symbol;Acc:11060]	RERG	4.56599	1.71678	1.76303e-17	1.71889e-15	85004	3445820	RAS-like, estrogen-regulated, growth inhibitor [Source:HGNC Symbol;Acc:15980]	.
1.60994	Fbxw10	F-box and WD repeat domain containing 10; similar to FBXW10 protein	1.73523		---	1.77715	FAM99B	family with sequence similarity 99, member A; family with sequence similarity 99, member B	-	FAM129A	2.03445	3.14115	1.29925e-08	5.03198e-06	116496	2447877:2447966:2447968:2447974	family with sequence similarity 129, member A [Source:HGNC Symbol;Acc:16784]	ST6GALNAC2	5.04565	3.10185	9.63436e-09	6.45954e-07	10610	3771675	ST6 (alpha-N-acetyl-neuraminyl-2,3-beta-galactosyl-1,3)-N-acetylgalactosaminide alpha-2,6-sialyltransferase 2 [Source:HGNC Symbol;Acc:10867]	POSTN	3.82658	4.20852	4.70182e-13	8.5459e-11	10631	3510066	periostin, osteoblast specific factor [Source:HGNC Symbol;Acc:16953]	LINC00161	4.54895	-0.597088	1.21601e-08	2.99245e-07	118421	#N/A	long intergenic non-protein coding RNA 161 [Source:HGNC Symbol;Acc:17138]	.
1.60969	TTTY2	NR_001536 // TTTY2 // testis-specific transcript, Y-linked 2 (non-protein coding	1.72741	AKR1B10	NM_020299 // AKR1B10 // aldo-keto reductase family 1, member B10 (aldose reducta	1.77163	COX20	COX20 cytochrome C oxidase assembly factor	-	NTRK3	2.03361	0.794033	0.000450893	0.0111581	4916	3637800:3637804:3637806:3637808:3637814:3637816:3637818:3637985:3637990:3637997:3638007:3638009:3638013:3638015:3638017:3638022	neurotrophic tyrosine kinase, receptor, type 3 [Source:HGNC Symbol;Acc:8033]	CSPG5	5.0343	2.09262	1.20422e-08	7.94969e-07	10675	2672821	chondroitin sulfate proteoglycan 5 (neuroglycan C) [Source:HGNC Symbol;Acc:2467]	IL6	3.75913	3.83536	3.50378e-26	5.57232e-23	3569	2992576:3041244	interleukin 6 (interferon, beta 2) [Source:HGNC Symbol;Acc:6018]	DAW1	4.43974	1.35733	4.50897e-17	4.14306e-15	164781	2530733:2530784:2530787:2530815:2530858:2530907:2530918:2530935:2530977:2531000:2531004:2531029:2531048:2531072:2531081:2531106	dynein assembly factor with WDR repeat domains 1 [Source:HGNC Symbol;Acc:26383]	.
1.60969	TTTY2	NR_001536 // TTTY2 // testis-specific transcript, Y-linked 2 (non-protein coding	1.7252	PXMP2	NM_018663 // PXMP2 // peroxisomal membrane protein 2, 22kDa // 12q24.33 // 5827	1.75524	RNU6-2	RNA, U6 small nuclear 2; RNA, U6 small nuclear 1	-	KCTD12	2.03361	4.20936	1.31397e-10	1.17303e-07	115207	3518418	potassium channel tetramerization domain containing 12 [Source:HGNC Symbol;Acc:14678]	IL12RB2	5.02518	0.182441	3.45773e-09	2.58787e-07	3595	2340961	interleukin 12 receptor, beta 2 [Source:HGNC Symbol;Acc:5972]	SYNE2	3.73637	5.54643	6.81052e-26	8.66503e-23	23224	3539724:3539987	spectrin repeat containing, nuclear envelope 2 [Source:HGNC Symbol;Acc:17084]	BMP6	4.43347	1.04703	1.63943e-15	1.21737e-13	654	2893895:2893946	bone morphogenetic protein 6 [Source:HGNC Symbol;Acc:1073]	.
1.60578		---	1.72013	RNU6-2	RNA, U6 small nuclear 2; RNA, U6 small nuclear 1	1.75108		AK123423 // GenBank // Homo sapiens cDNA FLJ41429 fis, clone BRHIP2005354, weakl	-	TFR2	2.0275	1.65889	1.15849e-05	0.000967567	7036	3064158:3064200	transferrin receptor 2 [Source:HGNC Symbol;Acc:11762]	AREG	5.02012	3.18216	3.60559e-12	5.84005e-10	727738	2731542:2731566:2731593:2731602:2731615	amphiregulin [Source:HGNC Symbol;Acc:651]	FAM81A	3.63779	1.27078	2.79689e-11	3.42161e-09	145773	3596109	family with sequence similarity 81, member A [Source:HGNC Symbol;Acc:28379]	IL6	4.40056	4.5097	6.27878e-65	1.00241e-61	3569	2992576:3041244	interleukin 6 (interferon, beta 2) [Source:HGNC Symbol;Acc:6018]	.
1.60069	OR7D4	BC137147 // OR7D4 // olfactory receptor, family 7, subfamily D, member 4 // 19p1	1.71989	EIF4B	NM_001417 // EIF4B // eukaryotic translation initiation factor 4B // 12q13.13 //	1.72283	SNORD49A	NR_002744 // RefSeq // Homo sapiens small nucleolar RNA, C/D box 49A (SNORD49A),	-	PDE4C	1.99811	2.99943	4.1737e-05	0.00224581	729966	3854767:3854769:3854772	phosphodiesterase 4C, cAMP-specific [Source:HGNC Symbol;Acc:8782]	KRT16	4.95448	0.772592	6.54414e-07	2.51471e-05	3868	3713313:3749259:3749332:3757177	keratin 16 [Source:HGNC Symbol;Acc:6423]	PPM1E	3.62018	0.382361	3.40636e-08	2.04451e-06	22843	3728820:3728881	protein phosphatase, Mg2+/Mn2+ dependent, 1E [Source:HGNC Symbol;Acc:19322]	ERMN	4.39549	1.8643	2.63347e-18	2.75694e-16	57471	2582368:2582388	ermin, ERM-like protein [Source:HGNC Symbol;Acc:29208]	.
1.60057	C6orf99	ENST00000367073 // C6orf99 // chromosome 6 open reading frame 99 // 6q25.3 // 38	1.71787	NDUFAF1	NM_016013 // NDUFAF1 // NADH dehydrogenase (ubiquinone) 1 alpha subcomplex, asse	1.71413	RNU6-2	RNA, U6 small nuclear 2; RNA, U6 small nuclear 1	-	MSR1	1.98186	-0.234524	0.00127083	0.022339	4481	3125571:3125652:3125670	macrophage scavenger receptor 1 [Source:HGNC Symbol;Acc:7376]	ITGA2B	4.87645	1.15723	9.25607e-08	4.61835e-06	3674	3759137	integrin, alpha 2b (platelet glycoprotein IIb of IIb/IIIa complex, antigen CD41) [Source:HGNC Symbol;Acc:6138]	HPDL	3.60868	1.82652	1.29502e-10	1.39632e-08	84842	2334314	4-hydroxyphenylpyruvate dioxygenase-like [Source:HGNC Symbol;Acc:28242]	ULBP1	4.38998	5.70055	7.83516e-100	1.00071e-95	80329	2931036	UL16 binding protein 1 [Source:HGNC Symbol;Acc:14893]	.
1.59923	UGT2B7	NM_001074 // UGT2B7 // UDP glucuronosyltransferase 2 family, polypeptide B7 // 4	1.71257	CYTIP	NM_004288 // CYTIP // cytohesin 1 interacting protein // 2q11.2 // 9595 /// ENST	1.71406	RNU6-2	RNA, U6 small nuclear 2; RNA, U6 small nuclear 1	-	RORA	1.97759	3.59912	4.58363e-10	3.06259e-07	6095	3627422:3627650:3627673:3627699:3627708:3627740:3627745:3627770:3627791:3627793:3627795:3627803:3627805:3627819:3627824:3627870	RAR-related orphan receptor A [Source:HGNC Symbol;Acc:10258]	ITPR3	4.86415	4.46396	1.83099e-13	4.20899e-11	3710	2903782:2903889:2903909:2903917:2903943:2903990	inositol 1,4,5-trisphosphate receptor, type 3 [Source:HGNC Symbol;Acc:6182]	NRP2	3.56724	2.24312	1.69987e-08	1.10344e-06	8828	2524301:2524486	neuropilin 2 [Source:HGNC Symbol;Acc:8005]	TUBB1	4.38872	-0.266955	8.43803e-10	2.53578e-08	81027	3891342	tubulin, beta 1 class VI [Source:HGNC Symbol;Acc:16257]	.
1.5973	RNU6-2	RNA, U6 small nuclear 2; RNA, U6 small nuclear 1	1.70853	C4orf3	NM_001001701 // C4orf3 // chromosome 4 open reading frame 3 // 4q26 // 401152 //	1.71201	SNORD116-17	small nucleolar RNA, C/D box 116-4; small nucleolar RNA, C/D box 116-3; small nucleolar RNA, C/D box 116-6; small nucleolar RNA, C/D box 116-5; small nucleolar RNA, C/D box 116-2; small nucleolar RNA, C/D box 116-1; small nucleolar RNA, C/D box 116-13; small nucleolar RNA, C/D box 116-12; small nucleolar RNA, C/D box 116-15; small nucleolar RNA, C/D box 116-14; small nucleolar RNA, C/D box 116-17…	-	LPHN3	1.97723	6.02396	1.79235e-07	4.55078e-05	23284	2728938:2729128:2729130:2729132:2729169:2729188	latrophilin 3 [Source:HGNC Symbol;Acc:20974]	TRPA1	4.82053	2.09268	4.25148e-11	5.06753e-09	8989	3140258:3140321:3140404:3140406:3140408:3140410:3140417:3140440:3140454:3140456	transient receptor potential cation channel, subfamily A, member 1 [Source:HGNC Symbol;Acc:497]	KREMEN2	3.56114	-0.185962	4.25385e-08	2.48124e-06	79412	3645452	kringle containing transmembrane protein 2 [Source:HGNC Symbol;Acc:18797]	BIRC3	4.2623	5.63368	2.33077e-69	7.44214e-66	330	3346548	baculoviral IAP repeat containing 3 [Source:HGNC Symbol;Acc:591]	.
1.59225	HCG27	NR_026791 // HCG27 // HLA complex group 27 // 6p21.33 // 253018	1.70474	NUDCD2	NM_145266 // NUDCD2 // NudC domain containing 2 // 5q34 // 134492 /// ENST000003	1.71152	RNY4P7	hypothetical LOC100271832; RNA, Ro-associated Y5 pseudogene 10; RNA, Ro-associated Y1; RNA, Ro-associated Y4 pseudogene 7; RNA, Ro-associated Y4 pseudogene 19; RNA, Ro-associated Y3; hypothetical LOC100132111; RNA, Ro-associated Y4	-	KCNA1	1.9311	2.56265	0.00195652	0.0300599	3736	3401994:3402018:3402029:3402033:3402037	potassium voltage-gated channel, shaker-related subfamily, member 1 (episodic ataxia with myokymia) [Source:HGNC Symbol;Acc:6218]	RNF144A	4.81327	-0.0178985	7.97421e-08	4.04142e-06	9781	2468376:2468473:2468483	ring finger protein 144A [Source:HGNC Symbol;Acc:20457]	MIR155HG	3.53796	-0.213718	1.95131e-07	9.81287e-06	406947	#N/A	MIR155 host gene (non-protein coding) [Source:HGNC Symbol;Acc:35460]	POSTN	4.23883	4.66326	3.05705e-20	4.02522e-18	10631	3510066	periostin, osteoblast specific factor [Source:HGNC Symbol;Acc:16953]	.
1.58964	ZNF814	NM_001144989 // ZNF814 // zinc finger protein 814 // 19q13.43 // 730051 /// NM_0	1.69969	ERRFI1	NM_018948 // ERRFI1 // ERBB receptor feedback inhibitor 1 // 1p36 // 54206 /// E	1.7064		NC_001807 // GenBank // gi|17981852|ref|NC_001807.4|:c5730-5658; gene=TRNN; prod	-	CCL28	1.91208	1.39183	2.37742e-05	0.00147948	56477	2855542	chemokine (C-C motif) ligand 28 [Source:HGNC Symbol;Acc:17700]	KHK	4.77322	4.04797	1.66683e-14	4.379e-12	3795	2474240	ketohexokinase (fructokinase) [Source:HGNC Symbol;Acc:6315]	HAS3	3.5351	4.52044	2.68914e-20	1.55518e-17	3038	3666542	hyaluronan synthase 3 [Source:HGNC Symbol;Acc:4820]	CXCL6	4.20043	0.632103	3.66845e-12	1.69759e-10	6372	2731350:2731359:2731367	chemokine (C-X-C motif) ligand 6 [Source:HGNC Symbol;Acc:10643]	.
1.58311	RNY4P7	hypothetical LOC100271832; RNA, Ro-associated Y5 pseudogene 10; RNA, Ro-associated Y1; RNA, Ro-associated Y4 pseudogene 7; RNA, Ro-associated Y4 pseudogene 19; RNA, Ro-associated Y3; hypothetical LOC100132111; RNA, Ro-associated Y4	1.69966	FAM96A	NM_032231 // FAM96A // family with sequence similarity 96, member A // 15q22.31	1.7064		NC_001807 // GenBank // gi|17981852|ref|NC_001807.4|:c5730-5658; gene=TRNN; prod	-	RP11-104H15.10	1.90535	-0.0391531	0.00244193	0.0340663	ENSG00000272884	#N/A	0	SYBU	4.7483	1.03428	1.24975e-08	8.12527e-07	55638	3148871	syntabulin (syntaxin-interacting) [Source:HGNC Symbol;Acc:26011]	KHK	3.52679	2.83861	5.44366e-16	1.73149e-13	3795	2474240	ketohexokinase (fructokinase) [Source:HGNC Symbol;Acc:6315]	CISH	4.16465	2.66113	4.91604e-30	1.33591e-27	1154	2675504:2675533	cytokine inducible SH2-containing protein [Source:HGNC Symbol;Acc:1984]	.
1.58311	RNY4P7	hypothetical LOC100271832; RNA, Ro-associated Y5 pseudogene 10; RNA, Ro-associated Y1; RNA, Ro-associated Y4 pseudogene 7; RNA, Ro-associated Y4 pseudogene 19; RNA, Ro-associated Y3; hypothetical LOC100132111; RNA, Ro-associated Y4	1.69773	RN7SL1	RNA, 7SL, cytoplasmic 2; RNA, 7SL, cytoplasmic 1	1.70259	RNU4-2	RNA, U4 small nuclear 2; RNA, U4 small nuclear 1; RNA, U4 small nuclear 1B	-	CCNE2	1.90087	2.15961	3.87769e-05	0.0021686	9134	3145107	cyclin E2 [Source:HGNC Symbol;Acc:1590]	PRRG4	4.73378	2.95759	5.74638e-16	1.99928e-13	79056	3325740	proline rich Gla (G-carboxyglutamic acid) 4 (transmembrane) [Source:HGNC Symbol;Acc:30799]	MARCKSL1	3.52607	6.11684	3.14079e-44	3.99603e-40	65108	2404999:2405016:2405018	MARCKS-like 1 [Source:HGNC Symbol;Acc:7142]	HAS3	4.13576	5.14823	4.80215e-41	4.08887e-38	3038	3666542	hyaluronan synthase 3 [Source:HGNC Symbol;Acc:4820]	.
1.58284	RNY4P7	hypothetical LOC100271832; RNA, Ro-associated Y5 pseudogene 10; RNA, Ro-associated Y1; RNA, Ro-associated Y4 pseudogene 7; RNA, Ro-associated Y4 pseudogene 19; RNA, Ro-associated Y3; hypothetical LOC100132111; RNA, Ro-associated Y4	1.69731		---	1.69843	RNY4P7	hypothetical LOC100271832; RNA, Ro-associated Y5 pseudogene 10; RNA, Ro-associated Y1; RNA, Ro-associated Y4 pseudogene 7; RNA, Ro-associated Y4 pseudogene 19; RNA, Ro-associated Y3; hypothetical LOC100132111; RNA, Ro-associated Y4	-	CYP1B1	1.89672	4.06961	4.42894e-05	0.00234272	1545	2548699:2548740:2548742	cytochrome P450, family 1, subfamily B, polypeptide 1 [Source:HGNC Symbol;Acc:2597]	COCH	4.72771	4.11129	2.83622e-08	1.64844e-06	1690	3531163:3531205:3531225	cochlin [Source:HGNC Symbol;Acc:2180]	TRAF1	3.51131	4.88706	7.65778e-25	6.95928e-22	7185	3223738	TNF receptor-associated factor 1 [Source:HGNC Symbol;Acc:12031]	DIO2	4.09668	2.78543	3.02463e-25	5.85311e-23	1734	3573870:3573929	deiodinase, iodothyronine, type II [Source:HGNC Symbol;Acc:2884]	.
1.58256	RNY4P7	hypothetical LOC100271832; RNA, Ro-associated Y5 pseudogene 10; RNA, Ro-associated Y1; RNA, Ro-associated Y4 pseudogene 7; RNA, Ro-associated Y4 pseudogene 19; RNA, Ro-associated Y3; hypothetical LOC100132111; RNA, Ro-associated Y4	1.69617	SKA2	NM_182620 // SKA2 // spindle and kinetochore associated complex subunit 2 // 17q	1.69769	RNY4P7	hypothetical LOC100271832; RNA, Ro-associated Y5 pseudogene 10; RNA, Ro-associated Y1; RNA, Ro-associated Y4 pseudogene 7; RNA, Ro-associated Y4 pseudogene 19; RNA, Ro-associated Y3; hypothetical LOC100132111; RNA, Ro-associated Y4	-	HMCN1	1.89619	2.91894	0.000171743	0.00600628	83872	2371873	hemicentin 1 [Source:HGNC Symbol;Acc:19194]	MYB	4.71099	1.97515	6.09348e-11	6.76219e-09	4602	2926802:2926899:2926933	v-myb avian myeloblastosis viral oncogene homolog [Source:HGNC Symbol;Acc:7545]	GAP43	3.51108	2.18183	1.939e-10	1.9895e-08	2596	2637112:2637204:2637206:2637212:2637273:2637289:2637313:2637319:2637321:2637327:2637335:2637337:2637351:2637376:2637400:2637447:2637463	growth associated protein 43 [Source:HGNC Symbol;Acc:4140]	RP11-600K15.1	4.07491	0.107333	3.22689e-10	1.05502e-08	100505718	#N/A	0	.
1.57893	IQCA1L	XR_018506 // IQCA1L // IQ motif containing with AAA domain 1-like // 7q36.1 // 3	1.69497	RNU6-14P	---	1.69444	RN7SL1	RNA, 7SL, cytoplasmic 2; RNA, 7SL, cytoplasmic 1	-	LRAT	1.89555	0.153296	0.000906669	0.0179286	101927965	2748605	lecithin retinol acyltransferase (phosphatidylcholine--retinol O-acyltransferase) [Source:HGNC Symbol;Acc:6685]	C1QTNF2	4.71053	1.62414	6.38174e-08	3.326e-06	114898	2884623	C1q and tumor necrosis factor related protein 2 [Source:HGNC Symbol;Acc:14325]	NTRK3	3.45708	1.96503	1.21696e-08	8.14913e-07	4916	3637800:3637804:3637806:3637808:3637814:3637816:3637818:3637985:3637990:3637997:3638007:3638009:3638013:3638015:3638017:3638022	neurotrophic tyrosine kinase, receptor, type 3 [Source:HGNC Symbol;Acc:8033]	FAM111B	4.04179	5.10653	5.0965e-67	9.29892e-64	374393	3331903	family with sequence similarity 111, member B [Source:HGNC Symbol;Acc:24200]	.
1.57347	RNY4P7	hypothetical LOC100271832; RNA, Ro-associated Y5 pseudogene 10; RNA, Ro-associated Y1; RNA, Ro-associated Y4 pseudogene 7; RNA, Ro-associated Y4 pseudogene 19; RNA, Ro-associated Y3; hypothetical LOC100132111; RNA, Ro-associated Y4	1.69406	SNORA21	NR_002576 // SNORA21 // small nucleolar RNA, H/ACA box 21 // 17q12 // 619505 ///	1.69277	RNY4P7	hypothetical LOC100271832; RNA, Ro-associated Y5 pseudogene 10; RNA, Ro-associated Y1; RNA, Ro-associated Y4 pseudogene 7; RNA, Ro-associated Y4 pseudogene 19; RNA, Ro-associated Y3; hypothetical LOC100132111; RNA, Ro-associated Y4	-	KLF11	1.8865	2.95338	1.73615e-07	4.49806e-05	8462	2469213	Kruppel-like factor 11 [Source:HGNC Symbol;Acc:11811]	RGS16	4.69182	3.34337	5.7788e-22	8.26561e-19	6004	2447148:2447166:2447168:2447170:2447180:2447182	regulator of G-protein signaling 16 [Source:HGNC Symbol;Acc:9997]	PRRG4	3.42209	1.71242	2.27266e-09	1.8776e-07	79056	3325740	proline rich Gla (G-carboxyglutamic acid) 4 (transmembrane) [Source:HGNC Symbol;Acc:30799]	TNFAIP6	4.01531	1.19324	1.68767e-15	1.24595e-13	7130	2510464	tumor necrosis factor, alpha-induced protein 6 [Source:HGNC Symbol;Acc:11898]	.
1.56986	MIR30E	---	1.68585	RNY4P7	hypothetical LOC100271832; RNA, Ro-associated Y5 pseudogene 10; RNA, Ro-associated Y1; RNA, Ro-associated Y4 pseudogene 7; RNA, Ro-associated Y4 pseudogene 19; RNA, Ro-associated Y3; hypothetical LOC100132111; RNA, Ro-associated Y4	1.69085	RNY4P7	hypothetical LOC100271832; RNA, Ro-associated Y5 pseudogene 10; RNA, Ro-associated Y1; RNA, Ro-associated Y4 pseudogene 7; RNA, Ro-associated Y4 pseudogene 19; RNA, Ro-associated Y3; hypothetical LOC100132111; RNA, Ro-associated Y4	-	CACNB4	1.88359	4.36343	8.83182e-07	0.000160171	785	2581349	calcium channel, voltage-dependent, beta 4 subunit [Source:HGNC Symbol;Acc:1404]	CST2	4.63664	4.62221	2.81004e-14	7.23473e-12	1470	3901387:3901420	cystatin SA [Source:HGNC Symbol;Acc:2474]	LRRC8B	3.41829	4.5974	2.2069e-19	1.03994e-16	23507	2345880:2974301:2974312:2974323	leucine rich repeat containing 8 family, member B [Source:HGNC Symbol;Acc:30692]	KIF1A	3.82525	0.924744	7.45888e-10	2.26821e-08	547	2606859	kinesin family member 1A [Source:HGNC Symbol;Acc:888]	.
1.56834	RNY4P7	hypothetical LOC100271832; RNA, Ro-associated Y5 pseudogene 10; RNA, Ro-associated Y1; RNA, Ro-associated Y4 pseudogene 7; RNA, Ro-associated Y4 pseudogene 19; RNA, Ro-associated Y3; hypothetical LOC100132111; RNA, Ro-associated Y4	1.68575	DCUN1D5	NM_032299 // DCUN1D5 // DCN1, defective in cullin neddylation 1, domain containi	1.68792	RNY4P7	hypothetical LOC100271832; RNA, Ro-associated Y5 pseudogene 10; RNA, Ro-associated Y1; RNA, Ro-associated Y4 pseudogene 7; RNA, Ro-associated Y4 pseudogene 19; RNA, Ro-associated Y3; hypothetical LOC100132111; RNA, Ro-associated Y4	-	TENM4	1.86587	2.0891	9.56884e-05	0.0039252	26011	3383394:3383728:3383737:3383780:3383802:3383804:3383823:3383825:3383850:3383860:3383875:3383923:3383989	teneurin transmembrane protein 4 [Source:HGNC Symbol;Acc:29945]	PPM1E	4.615	1.26075	1.92001e-09	1.48893e-07	22843	3728820:3728881	protein phosphatase, Mg2+/Mn2+ dependent, 1E [Source:HGNC Symbol;Acc:19322]	TMEM100	3.40961	1.92574	5.99851e-10	5.53037e-08	55273	3763390:3763432:3763455:3763477:3763551:3763566	transmembrane protein 100 [Source:HGNC Symbol;Acc:25607]	CYTIP	3.77835	3.50857	2.93384e-33	1.20874e-30	9595	2582456:2582458:2582460:2582468:2582476	cytohesin 1 interacting protein [Source:HGNC Symbol;Acc:9506]	.
1.56178	Mir145	microRNA 145	1.68363	RNU6-2	RNA, U6 small nuclear 2; RNA, U6 small nuclear 1	1.68792	RNY4P7	hypothetical LOC100271832; RNA, Ro-associated Y5 pseudogene 10; RNA, Ro-associated Y1; RNA, Ro-associated Y4 pseudogene 7; RNA, Ro-associated Y4 pseudogene 19; RNA, Ro-associated Y3; hypothetical LOC100132111; RNA, Ro-associated Y4	-	B3GNT4	1.85926	0.96291	0.000134796	0.00506284	79369	3435267:3435315	UDP-GlcNAc:betaGal beta-1,3-N-acetylglucosaminyltransferase 4 [Source:HGNC Symbol;Acc:15683]	DIO2	4.61157	3.22395	8.72711e-10	7.20155e-08	1734	3573870:3573929	deiodinase, iodothyronine, type II [Source:HGNC Symbol;Acc:2884]	RPP25	3.38318	3.81567	7.02721e-20	3.57629e-17	54913	3633236:3633275	ribonuclease P/MRP 25kDa subunit [Source:HGNC Symbol;Acc:30361]	ICAM1	3.73862	3.00292	1.2134e-30	3.77988e-28	3383	3820443	intercellular adhesion molecule 1 [Source:HGNC Symbol;Acc:5344]	.
1.55631	NHEDC1	NM_139173 // NHEDC1 // Na+/H+ exchanger domain containing 1 // 4q24 // 150159 //	1.68163	VRK2	ENST00000428021 // VRK2 // vaccinia related kinase 2 // 2p16-p15 // 7444 /// ENS	1.68792	RNY4P7	hypothetical LOC100271832; RNA, Ro-associated Y5 pseudogene 10; RNA, Ro-associated Y1; RNA, Ro-associated Y4 pseudogene 7; RNA, Ro-associated Y4 pseudogene 19; RNA, Ro-associated Y3; hypothetical LOC100132111; RNA, Ro-associated Y4	-	MX1	1.84813	2.17284	0.00071066	0.0153956	4599	3922100	myxovirus (influenza virus) resistance 1, interferon-inducible protein p78 (mouse) [Source:HGNC Symbol;Acc:7532]	RASD1	4.59847	2.65669	3.14527e-14	7.78635e-12	51655	3747792	RAS, dexamethasone-induced 1 [Source:HGNC Symbol;Acc:15828]	RDH10	3.35168	4.57929	5.16561e-26	7.30245e-23	157506	3103293:3103357	retinol dehydrogenase 10 (all-trans) [Source:HGNC Symbol;Acc:19975]	GAP43	3.66356	2.3995	1.23849e-20	1.68276e-18	2596	2637112:2637204:2637206:2637212:2637273:2637289:2637313:2637319:2637321:2637327:2637335:2637337:2637351:2637376:2637400:2637447:2637463	growth associated protein 43 [Source:HGNC Symbol;Acc:4140]	.
1.55109	SNORD59B	NR_003046 // SNORD59B // small nucleolar RNA, C/D box 59B // 12q13.3 // 692090	1.67782	ATP5L	NM_006476 // ATP5L // ATP synthase, H+ transporting, mitochondrial F0 complex, s	1.68319	SNORA40	small nucleolar RNA, H/ACA box 40	-	FAM155A	1.84006	0.715712	0.000190432	0.00634523	728215	3524779:3524859:3524863:3524886:3524896:3524913:3524928:3524949:3524956:3524970:3524973:3524989	family with sequence similarity 155, member A [Source:HGNC Symbol;Acc:33877]	KIF1A	4.5592	1.49896	2.42717e-06	7.93021e-05	547	2606859	kinesin family member 1A [Source:HGNC Symbol;Acc:888]	DERL3	3.31044	2.30996	2.51778e-13	4.81253e-11	91319	3954910	derlin 3 [Source:HGNC Symbol;Acc:14236]	CNGA3	3.65916	-0.260456	5.70948e-08	1.24693e-06	1261	2495410	cyclic nucleotide gated channel alpha 3 [Source:HGNC Symbol;Acc:2150]	.
1.55076	C4orf38	NR_024008 // C4orf38 // chromosome 4 open reading frame 38 // 4q35.1 // 152641 /	1.67402	SNORD25	NR_002565 // SNORD25 // small nucleolar RNA, C/D box 25 // 11q13 // 9303 /// AK0	1.68229	RNU6-2	RNA, U6 small nuclear 2; RNA, U6 small nuclear 1	-	APCDD1L	1.83466	2.13535	6.2591e-06	0.00064601	164284	3911485:3911554:3911582:3911644	adenomatosis polyposis coli down-regulated 1-like [Source:HGNC Symbol;Acc:26892]	NRP2	4.54573	3.16935	1.93995e-11	2.60135e-09	8828	2524301:2524486	neuropilin 2 [Source:HGNC Symbol;Acc:8005]	COL4A4	3.25044	1.50479	3.47234e-08	2.06442e-06	1286	2602110	collagen, type IV, alpha 4 [Source:HGNC Symbol;Acc:2206]	DGCR5	3.64436	0.626205	3.54428e-11	1.38011e-09	ENSG00000237517	#N/A	DiGeorge syndrome critical region gene 5 (non-protein coding) [Source:HGNC Symbol;Acc:16757]	.
1.54327	RNU6-2	RNA, U6 small nuclear 2; RNA, U6 small nuclear 1	1.67367	RNU6-2	RNA, U6 small nuclear 2; RNA, U6 small nuclear 1	1.67396	mir27b	microRNA 27b	-	AGT	1.83078	0.706254	0.000192436	0.00637854	183	2460296	angiotensinogen (serpin peptidase inhibitor, clade A, member 8) [Source:HGNC Symbol;Acc:333]	FAM129A	4.52592	5.38878	6.56876e-24	1.69119e-20	116496	2447877:2447966:2447968:2447974	family with sequence similarity 129, member A [Source:HGNC Symbol;Acc:16784]	EGR1	3.23806	6.43003	3.63666e-16	1.18639e-13	1958	2830861:2830926:2830944	early growth response 1 [Source:HGNC Symbol;Acc:3238]	GFPT2	3.64124	0.738457	1.55894e-11	6.57122e-10	9945	2890660:2890708:2890724:2890726:2890735	glutamine-fructose-6-phosphate transaminase 2 [Source:HGNC Symbol;Acc:4242]	.
1.54265		---	1.67354	SNORA74B	small nucleolar RNA, H/ACA box 74A; small nucleolar RNA, H/ACA box 74B	1.67304		ENST00000458745 // ENSEMBL // ncrna:snoRNA chromosome:GRCh37:17:15141102:1514120	-	GPC6	1.81327	0.912607	0.00027894	0.00827369	10082	3496637:3496834:3496848:3496885:3496896:3496902	glypican 6 [Source:HGNC Symbol;Acc:4454]	CCNE2	4.50628	4.48648	1.21882e-23	2.61497e-20	9134	3145107	cyclin E2 [Source:HGNC Symbol;Acc:1590]	BATF3	3.2341	2.29665	1.59433e-12	2.63437e-10	55509	2454818	basic leucine zipper transcription factor, ATF-like 3 [Source:HGNC Symbol;Acc:28915]	TMEM100	3.63436	2.2073	1.21568e-16	1.04206e-14	55273	3763390:3763432:3763455:3763477:3763551:3763566	transmembrane protein 100 [Source:HGNC Symbol;Acc:25607]	.
1.53812	DEFB109P1B	NR_003668 // DEFB109P1B // defensin, beta 109, pseudogene 1B // 8p23.1 // 641517	1.67284	FAM210A	NM_001098801 // C18orf19 // chromosome 18 open reading frame 19 // 18p11.21 // 1	1.66561	RNY4P7	hypothetical LOC100271832; RNA, Ro-associated Y5 pseudogene 10; RNA, Ro-associated Y1; RNA, Ro-associated Y4 pseudogene 7; RNA, Ro-associated Y4 pseudogene 19; RNA, Ro-associated Y3; hypothetical LOC100132111; RNA, Ro-associated Y4	-	EPHA5	1.80244	2.24474	0.000247248	0.00758166	2044	2771342:2771440:2771450:2771493:2771539:2771580:2771589:2771597:2771605:2771610:2771612:2771614:2771617:2771622	EPH receptor A5 [Source:HGNC Symbol;Acc:3389]	RP11-480I12.5	4.50089	0.352721	2.58151e-06	8.37074e-05	ENSG00000214796	2784618:2784658:2784675:2784683	0	C1QTNF1	3.23379	3.63337	1.20895e-17	4.66104e-15	114897	3736636	C1q and tumor necrosis factor related protein 1 [Source:HGNC Symbol;Acc:14324]	TNC	3.60625	8.4428	4.16358e-37	2.31206e-34	3371	3222170:3222289:3222312:3222314:3222320:3222339:3222364:3222375:3222402	tenascin C [Source:HGNC Symbol;Acc:5318]	.
1.5371	DEFB129	NM_080831 // DEFB129 // defensin, beta 129 // 20p13 // 140881 /// ENST0000024610	1.67058	ZNF267	NM_003414 // ZNF267 // zinc finger protein 267 // 16p11.2 // 10308 /// ENST00000	1.66517	RN5S10	RNA, 5S ribosomal 9; RNA, 5S ribosomal 13; RNA, 5S ribosomal 12; RNA, 5S ribosomal 11; RNA, 5S ribosomal 10; RNA, 5S ribosomal 17; RNA, 5S ribosomal 16; RNA, 5S ribosomal 15; RNA, 5S ribosomal 14; RNA, 5S ribosomal 1; RNA, 5S ribosomal 2; RNA, 5S ribosomal 3; RNA, 5S ribosomal 4; RNA, 5S ribosomal 5; RNA, 5S ribosomal 6; RNA, 5S ribosomal 7; RNA, 5S ribosomal 8	-	N4BP2L1	1.80214	2.01901	8.29264e-05	0.00353272	90634	3508642:3508644:3508690:3508692:3508694	NEDD4 binding protein 2-like 1 [Source:HGNC Symbol;Acc:25037]	FRMD3	4.49858	1.14546	5.02828e-09	3.61615e-07	257019	3212008	FERM domain containing 3 [Source:HGNC Symbol;Acc:24125]	CSPG5	3.22868	0.448082	1.23726e-05	0.000344458	10675	2672821	chondroitin sulfate proteoglycan 5 (neuroglycan C) [Source:HGNC Symbol;Acc:2467]	FOXA1	3.53024	-0.140419	1.9908e-08	4.75261e-07	3169	3561703	forkhead box A1 [Source:HGNC Symbol;Acc:5021]	.
1.53431	RNU6-2	RNA, U6 small nuclear 2; RNA, U6 small nuclear 1	1.66807	Snord14c	RNA, small nucleolar; small nucleolar RNA, C/D box 14A; small nucleolar RNA, C/D box 14B	1.66272	rn7sk	RNA, 7SK small nuclear	-	TLE2	1.78406	0.584179	0.000601228	0.0137277	7089	3846076	transducin-like enhancer of split 2 (E(sp1) homolog, Drosophila) [Source:HGNC Symbol;Acc:11838]	SERPINE2	4.42933	7.70733	1.08729e-16	4.37397e-14	5270	2601414:2601470	serpin peptidase inhibitor, clade E (nexin, plasminogen activator inhibitor type 1), member 2 [Source:HGNC Symbol;Acc:8951]	STRIP2	3.22301	2.22964	1.27539e-11	1.65579e-09	57464	3023483:3023550	striatin interacting protein 2 [Source:HGNC Symbol;Acc:22209]	RP11-390P2.4	3.51971	1.5865	3.05669e-16	2.53506e-14	441172	#N/A	0	.
1.53426	RN5S10	RNA, 5S ribosomal 9; RNA, 5S ribosomal 13; RNA, 5S ribosomal 12; RNA, 5S ribosomal 11; RNA, 5S ribosomal 10; RNA, 5S ribosomal 17; RNA, 5S ribosomal 16; RNA, 5S ribosomal 15; RNA, 5S ribosomal 14; RNA, 5S ribosomal 1; RNA, 5S ribosomal 2; RNA, 5S ribosomal 3; RNA, 5S ribosomal 4; RNA, 5S ribosomal 5; RNA, 5S ribosomal 6; RNA, 5S ribosomal 7; RNA, 5S ribosomal 8	1.66769	HN1	NM_016185 // HN1 // hematological and neurological expressed 1 // 17q25.1 // 511	1.65917	UGT2B7	NM_001074 // RefSeq // Homo sapiens UDP glucuronosyltransferase 2 family, polype	-	C19orf57	1.77692	0.304625	0.00298244	0.0393986	79173	3852345	chromosome 19 open reading frame 57 [Source:HGNC Symbol;Acc:28153]	FAM81A	4.41754	1.98709	5.03111e-11	5.78263e-09	145773	3596109	family with sequence similarity 81, member A [Source:HGNC Symbol;Acc:28379]	DIO2	3.21898	1.91792	4.53057e-09	3.31278e-07	1734	3573870:3573929	deiodinase, iodothyronine, type II [Source:HGNC Symbol;Acc:2884]	TENM2	3.49382	-0.403714	1.92339e-07	3.74474e-06	57451	2839227:2839454:2839474	teneurin transmembrane protein 2 [Source:HGNC Symbol;Acc:29943]	.
1.53275	GLYATL2	NM_145016 // GLYATL2 // glycine-N-acyltransferase-like 2 // 11q12.1 // 219970 //	1.66525	FAM47E	NM_001136570 // FAM47E // family with sequence similarity 47, member E // 4q21.1	1.65326	CD209	NR_026692 // RefSeq // Homo sapiens CD209 molecule (CD209), transcript variant 2	-	STK38L	1.77671	7.77226	7.51012e-07	0.000140211	23012	3409081	serine/threonine kinase 38 like [Source:HGNC Symbol;Acc:17848]	PAQR4	4.39852	2.8322	2.53952e-17	1.16755e-14	124222	3645477:3645487	progestin and adipoQ receptor family member IV [Source:HGNC Symbol;Acc:26386]	FAM184A	3.21002	0.626969	7.04829e-06	0.000215566	79632	2971724	family with sequence similarity 184, member A [Source:HGNC Symbol;Acc:20991]	VASH2	3.48639	0.0209753	6.64568e-09	1.71472e-07	79805	2379314:2379384	vasohibin 2 [Source:HGNC Symbol;Acc:25723]	.
1.53068	BIRC8	NM_033341 // BIRC8 // baculoviral IAP repeat-containing 8 // --- // 112401 /// E	1.66209	GTF3C6	NM_138408 // GTF3C6 // general transcription factor IIIC, polypeptide 6, alpha 3	1.64855	RBMY2EP	NR_001574 // RefSeq // Homo sapiens RNA binding motif protein, Y-linked, family	-	SLC1A4	1.76568	5.77271	2.8747e-06	0.000384151	6509	2485636:2485676	solute carrier family 1 (glutamate/neutral amino acid transporter), member 4 [Source:HGNC Symbol;Acc:10942]	FABP5	4.39624	4.89951	3.42823e-06	0.000107901	2171	3104933:3104978:3105012:3374833:3517694:3951499	fatty acid binding protein 5 (psoriasis-associated) [Source:HGNC Symbol;Acc:3560]	C1QTNF2	3.13204	0.22089	1.35286e-06	5.32892e-05	114898	2884623	C1q and tumor necrosis factor related protein 2 [Source:HGNC Symbol;Acc:14325]	EGR1	3.4786	6.71781	4.66373e-23	7.26405e-21	1958	2830861:2830926:2830944	early growth response 1 [Source:HGNC Symbol;Acc:3238]	.
1.52944		---	1.66092	NLRP10	NM_176821 // NLRP10 // NLR family, pyrin domain containing 10 // 11p15.4 // 3383	1.64342		ENST00000458775 // ENSEMBL // ncrna:snoRNA chromosome:GRCh37:16:29448818:2944892	-	HRH1	1.76306	1.82881	0.000211214	0.00675312	3269	2610707:2610726:2610728	histamine receptor H1 [Source:HGNC Symbol;Acc:5182]	RPP25	4.38935	4.7977	9.44245e-22	1.21553e-18	54913	3633236:3633275	ribonuclease P/MRP 25kDa subunit [Source:HGNC Symbol;Acc:30361]	ST8SIA1	3.13151	0.568917	4.49648e-08	2.58863e-06	6489	3447022:3447106	ST8 alpha-N-acetyl-neuraminide alpha-2,8-sialyltransferase 1 [Source:HGNC Symbol;Acc:10869]	RDH10	3.47597	4.76102	1.97914e-41	1.80554e-38	157506	3103293:3103357	retinol dehydrogenase 10 (all-trans) [Source:HGNC Symbol;Acc:19975]	.
1.52887	OR2T27	NM_001001824 // OR2T27 // olfactory receptor, family 2, subfamily T, member 27 /	1.66066		---	1.63393	RN7SL1	RNA, 7SL, cytoplasmic 2; RNA, 7SL, cytoplasmic 1	-	PSAT1	1.76299	6.70102	5.36126e-13	1.70153e-09	29968	2419485:2419520:2419523:2419539:2419547:2651060:2651095:3175971:3176017:3176030	phosphoserine aminotransferase 1 [Source:HGNC Symbol;Acc:19129]	TMEM100	4.38874	2.85549	5.25693e-10	4.79946e-08	55273	3763390:3763432:3763455:3763477:3763551:3763566	transmembrane protein 100 [Source:HGNC Symbol;Acc:25607]	NTN1	3.11752	2.28933	5.94542e-12	8.59586e-10	9423	3709838:3709932:3709997	netrin 1 [Source:HGNC Symbol;Acc:8029]	SHISA2	3.47264	4.46751	4.26348e-32	1.60156e-29	387914	3506398	shisa family member 2 [Source:HGNC Symbol;Acc:20366]	.
1.52418	OTC	NM_000531 // OTC // ornithine carbamoyltransferase // Xp21.1 // 5009 /// ENST000	1.66008	RNY4P7	hypothetical LOC100271832; RNA, Ro-associated Y5 pseudogene 10; RNA, Ro-associated Y1; RNA, Ro-associated Y4 pseudogene 7; RNA, Ro-associated Y4 pseudogene 19; RNA, Ro-associated Y3; hypothetical LOC100132111; RNA, Ro-associated Y4	1.6338		ENST00000362590 // ENSEMBL // ncrna:snRNA chromosome:GRCh37:2:69410009:69410115:	-	E2F7	1.76067	5.89024	1.25107e-10	1.17303e-07	144455	3463112:3463159:3463185:3463205:3463208:3463223:3463245:3463315:3463322	E2F transcription factor 7 [Source:HGNC Symbol;Acc:23820]	RP11-600K15.1	4.38459	0.251304	1.04479e-06	3.79931e-05	100505718	#N/A	0	CST2	3.11634	3.16648	1.88076e-08	1.20853e-06	1470	3901387:3901420	cystatin SA [Source:HGNC Symbol;Acc:2474]	RASD1	3.45786	1.65674	2.11574e-16	1.77778e-14	51655	3747792	RAS, dexamethasone-induced 1 [Source:HGNC Symbol;Acc:15828]	.
1.52355		---	1.66008	RNY4P7	hypothetical LOC100271832; RNA, Ro-associated Y5 pseudogene 10; RNA, Ro-associated Y1; RNA, Ro-associated Y4 pseudogene 7; RNA, Ro-associated Y4 pseudogene 19; RNA, Ro-associated Y3; hypothetical LOC100132111; RNA, Ro-associated Y4	1.63191	RNY4P7	hypothetical LOC100271832; RNA, Ro-associated Y5 pseudogene 10; RNA, Ro-associated Y1; RNA, Ro-associated Y4 pseudogene 7; RNA, Ro-associated Y4 pseudogene 19; RNA, Ro-associated Y3; hypothetical LOC100132111; RNA, Ro-associated Y4	-	MEX3B	1.7551	3.42223	5.78634e-06	0.000612146	84206	3635737	mex-3 RNA binding family member B [Source:HGNC Symbol;Acc:25297]	RERG	4.31009	1.39209	1.24133e-10	1.32063e-08	85004	3445820	RAS-like, estrogen-regulated, growth inhibitor [Source:HGNC Symbol;Acc:15980]	HERC5	3.11425	0.553284	1.87454e-07	9.46421e-06	51191	2735409	HECT and RLD domain containing E3 ubiquitin protein ligase 5 [Source:HGNC Symbol;Acc:24368]	GALNT18	3.44318	3.46408	4.11657e-24	7.20231e-22	374378	3363091	UDP-N-acetyl-alpha-D-galactosamine:polypeptide N-acetylgalactosaminyltransferase 18 [Source:HGNC Symbol;Acc:30488]	.
1.52256	OR4L1	NM_001004717 // OR4L1 // olfactory receptor, family 4, subfamily L, member 1 //	1.65513	RPS12	NM_001016 // RPS12 // ribosomal protein S12 // 6q23.2 // 6206 /// ENST0000023005	1.62952		ENST00000459072 // ENSEMBL // ncrna:snoRNA chromosome:GRCh37:1:28843988:28844087	-	JAM2	1.75129	4.21504	6.96893e-05	0.00314842	58494	3916527	junctional adhesion molecule 2 [Source:HGNC Symbol;Acc:14686]	MEOX2	4.29128	1.473	1.73398e-10	1.73035e-08	4223	3039485:3039514:3039519:3039534:3039537	mesenchyme homeobox 2 [Source:HGNC Symbol;Acc:7014]	GLI1	3.10036	3.04834	5.1401e-17	1.8166e-14	2735	3418120	GLI family zinc finger 1 [Source:HGNC Symbol;Acc:4317]	KCNQ5	3.37744	2.5379	1.5473e-19	1.86435e-17	56479	2913277:2913385:2913442:2913444:2913446	potassium voltage-gated channel, KQT-like subfamily, member 5 [Source:HGNC Symbol;Acc:6299]	.
1.51909	PODNL1	NM_024825 // PODNL1 // podocan-like 1 // 19p13.12 // 79883 /// NM_001146254 // P	1.65333	SNORD46	NR_000024 // SNORD46 // small nucleolar RNA, C/D box 46 // 1p34.1-p32 // 94161	1.62235	PTTG2	NM_006607 // RefSeq // Homo sapiens pituitary tumor-transforming 2 (PTTG2), mRNA	-	RBAK	1.74597	2.25301	0.000639165	0.0142856	57786	2988410:2988459:2988499	RB-associated KRAB zinc finger [Source:HGNC Symbol;Acc:17680]	HES6	4.28469	3.81646	2.15017e-12	3.79167e-10	55502	2605735	hes family bHLH transcription factor 6 [Source:HGNC Symbol;Acc:18254]	AREG	3.09924	1.37442	5.87773e-05	0.00125685	727738	2731542:2731566:2731593:2731602:2731615	amphiregulin [Source:HGNC Symbol;Acc:651]	PAQR4	3.36185	1.92213	3.1126e-17	2.96673e-15	124222	3645477:3645487	progestin and adipoQ receptor family member IV [Source:HGNC Symbol;Acc:26386]	.
1.51732	EPCAM	NM_002354 // EPCAM // epithelial cell adhesion molecule // 2p21 // 4072 /// ENST	1.65031	TIMM9	NM_012460 // TIMM9 // translocase of inner mitochondrial membrane 9 homolog (yea	1.61959		ENST00000390843 // ENSEMBL // ncrna:snoRNA chromosome:GRCh37:3:41940628:41940745	-	SERPINE2	1.73989	5.31763	8.17266e-05	0.00352201	5270	2601414:2601470	serpin peptidase inhibitor, clade E (nexin, plasminogen activator inhibitor type 1), member 2 [Source:HGNC Symbol;Acc:8951]	HSPA1L	4.25478	3.66925	3.32627e-09	2.50404e-07	3305	2949450:2949460	heat shock 70kDa protein 1-like [Source:HGNC Symbol;Acc:5234]	COL14A1	3.09696	0.874443	6.51249e-10	5.91846e-08	7373	3113352:3113452	collagen, type XIV, alpha 1 [Source:HGNC Symbol;Acc:2191]	LRRC8B	3.34528	4.59895	1.07069e-30	3.41871e-28	23507	2345880:2974301:2974312:2974323	leucine rich repeat containing 8 family, member B [Source:HGNC Symbol;Acc:30692]	.
1.5167	LOH3CR2A	AF086709 // LOH3CR2A // loss of heterozygosity, 3, chromosomal region 2, gene A	1.65027		---	1.61869	LOH3CR2A	AF086709 // GenBank // Homo sapiens NAG-7 protein (NAG-7) mRNA, complete cds. //	-	YPEL1	1.73589	0.474154	0.00336334	0.0427404	29799	3954206	yippee-like 1 (Drosophila) [Source:HGNC Symbol;Acc:12845]	GFPT2	4.22046	1.14936	9.19011e-07	3.39955e-05	9945	2890660:2890708:2890724:2890726:2890735	glutamine-fructose-6-phosphate transaminase 2 [Source:HGNC Symbol;Acc:4242]	FAM129A	3.07728	3.99258	3.1288e-14	7.27095e-12	116496	2447877:2447966:2447968:2447974	family with sequence similarity 129, member A [Source:HGNC Symbol;Acc:16784]	HIST1H3H	3.31557	1.928	3.7009e-17	3.45022e-15	8968	2900051	histone cluster 1, H3h [Source:HGNC Symbol;Acc:4775]	.
1.5148	RNU2-2	RNA, U2 small nuclear 1; RNA, U2 small nuclear 2	1.64475	RNY4P7	hypothetical LOC100271832; RNA, Ro-associated Y5 pseudogene 10; RNA, Ro-associated Y1; RNA, Ro-associated Y4 pseudogene 7; RNA, Ro-associated Y4 pseudogene 19; RNA, Ro-associated Y3; hypothetical LOC100132111; RNA, Ro-associated Y4	1.61409	RNU6-2	RNA, U6 small nuclear 2; RNA, U6 small nuclear 1	-	NTN1	1.73149	1.17914	0.000792306	0.016355	9423	3709838:3709932:3709997	netrin 1 [Source:HGNC Symbol;Acc:8029]	ATP2A3	4.19602	0.0690338	7.7137e-07	2.90346e-05	489	3741800:3741861:3741863:3741866:3741868	ATPase, Ca++ transporting, ubiquitous [Source:HGNC Symbol;Acc:813]	ITPR3	3.05789	2.75686	1.03311e-06	4.24008e-05	3710	2903782:2903889:2903909:2903917:2903943:2903990	inositol 1,4,5-trisphosphate receptor, type 3 [Source:HGNC Symbol;Acc:6182]	KRT14	3.28773	0.320368	3.13611e-07	5.77985e-06	3861	3747399:3757154	keratin 14 [Source:HGNC Symbol;Acc:6416]	.
1.51338		---	1.64457	LRRC8B	NM_001134476 // LRRC8B // leucine rich repeat containing 8 family, member B // 1	1.61158	RNY4P7	hypothetical LOC100271832; RNA, Ro-associated Y5 pseudogene 10; RNA, Ro-associated Y1; RNA, Ro-associated Y4 pseudogene 7; RNA, Ro-associated Y4 pseudogene 19; RNA, Ro-associated Y3; hypothetical LOC100132111; RNA, Ro-associated Y4	-	PCK2	1.72896	4.92588	5.47497e-12	9.92925e-09	5106	3529508	phosphoenolpyruvate carboxykinase 2 (mitochondrial) [Source:HGNC Symbol;Acc:8725]	IMPA2	4.16461	3.01121	2.999e-10	2.85972e-08	3613	3779362:3779406:3779423	inositol(myo)-1(or 4)-monophosphatase 2 [Source:HGNC Symbol;Acc:6051]	PASK	3.04731	2.71652	4.22843e-11	4.93563e-09	23178	2607055	PAS domain containing serine/threonine kinase [Source:HGNC Symbol;Acc:17270]	HSPA1L	3.27721	2.80627	3.29923e-24	5.85247e-22	3305	2949450:2949460	heat shock 70kDa protein 1-like [Source:HGNC Symbol;Acc:5234]	.
1.50819	FAM172B	AK127584 // FAM172B // family with sequence similarity 172, member B pseudogene	1.64181	VTRNA1-3	vault RNA 1-3; vault RNA 1-1; vault RNA 1-2	1.60771	LYZL1	NM_032517 // RefSeq // Homo sapiens lysozyme-like 1 (LYZL1), mRNA. // chr10 // 1	-	ITGA2	1.72201	4.69204	1.13319e-08	4.64061e-06	3673	2809245:2809307	integrin, alpha 2 (CD49B, alpha 2 subunit of VLA-2 receptor) [Source:HGNC Symbol;Acc:6137]	DLX1	4.15767	0.650946	1.30083e-06	4.60045e-05	1745	2515471:2515493:2515529:2515558:2515606	distal-less homeobox 1 [Source:HGNC Symbol;Acc:2914]	ZNF367	3.03826	4.10072	8.43618e-16	2.61789e-13	195828	3216319	zinc finger protein 367 [Source:HGNC Symbol;Acc:18320]	CCNE2	3.27695	3.36472	2.16385e-25	4.25181e-23	9134	3145107	cyclin E2 [Source:HGNC Symbol;Acc:1590]	.
1.50812	RNY4P7	hypothetical LOC100271832; RNA, Ro-associated Y5 pseudogene 10; RNA, Ro-associated Y1; RNA, Ro-associated Y4 pseudogene 7; RNA, Ro-associated Y4 pseudogene 19; RNA, Ro-associated Y3; hypothetical LOC100132111; RNA, Ro-associated Y4	1.63404		---	1.60533		ENST00000458938 // ENSEMBL // ncrna:snoRNA chromosome:GRCh37:7:107640237:1076404	-	SCUBE3	1.71354	5.91726	0.0025764	0.0353557	222663	2904485	signal peptide, CUB domain, EGF-like 3 [Source:HGNC Symbol;Acc:13655]	HPDL	4.139	2.32798	1.40353e-11	1.94276e-09	84842	2334314	4-hydroxyphenylpyruvate dioxygenase-like [Source:HGNC Symbol;Acc:28242]	RGS16	3.03675	1.79075	1.3514e-10	1.44486e-08	6004	2447148:2447166:2447168:2447170:2447180:2447182	regulator of G-protein signaling 16 [Source:HGNC Symbol;Acc:9997]	S1PR3	3.27114	5.72144	8.02714e-42	7.88636e-39	1903	#N/A	sphingosine-1-phosphate receptor 3 [Source:HGNC Symbol;Acc:3167]	.
1.50424		---	1.63403	RNU6-2	RNA, U6 small nuclear 2; RNA, U6 small nuclear 1	1.60458	RNY4P7	hypothetical LOC100271832; RNA, Ro-associated Y5 pseudogene 10; RNA, Ro-associated Y1; RNA, Ro-associated Y4 pseudogene 7; RNA, Ro-associated Y4 pseudogene 19; RNA, Ro-associated Y3; hypothetical LOC100132111; RNA, Ro-associated Y4	-	TMEM140	1.68665	0.105831	0.00187893	0.0293034	55281	3025740:3025790	transmembrane protein 140 [Source:HGNC Symbol;Acc:21870]	SYNE2	4.09876	5.9411	1.45556e-26	6.2458e-23	23224	3539724:3539987	spectrin repeat containing, nuclear envelope 2 [Source:HGNC Symbol;Acc:17084]	EZH2	3.00822	4.60333	4.5281e-19	1.92037e-16	2146	3078348:3919610:3919614:3919662:3919681:3919722	enhancer of zeste homolog 2 (Drosophila) [Source:HGNC Symbol;Acc:3527]	FABP5	3.26633	3.86114	4.28088e-11	1.6419e-09	2171	3104933:3104978:3105012:3374833:3517694:3951499	fatty acid binding protein 5 (psoriasis-associated) [Source:HGNC Symbol;Acc:3560]	.
1.50383	LOC203510	XM_001719132 // LOC203510 // similar to hCG1644442 // Xq23 // 203510	1.6336	PAICS	NM_001079525 // PAICS // phosphoribosylaminoimidazole carboxylase, phosphoribosy	1.60393		AK130032 // GenBank // Homo sapiens cDNA FLJ26522 fis, clone KDN08064. // chr9 /	-	RAMP1	1.66569	2.23133	0.000318647	0.00902951	10267	2534509:2534562	receptor (G protein-coupled) activity modifying protein 1 [Source:HGNC Symbol;Acc:9843]	FAM184A	4.09214	1.39444	1.21411e-07	5.90245e-06	79632	2971724	family with sequence similarity 184, member A [Source:HGNC Symbol;Acc:20991]	TRPA1	2.91093	0.368901	1.66539e-06	6.42084e-05	8989	3140258:3140321:3140404:3140406:3140408:3140410:3140417:3140440:3140454:3140456	transient receptor potential cation channel, subfamily A, member 1 [Source:HGNC Symbol;Acc:497]	HPDL	3.26217	1.59231	4.94959e-15	3.39872e-13	84842	2334314	4-hydroxyphenylpyruvate dioxygenase-like [Source:HGNC Symbol;Acc:28242]	.
1.50312	RNU6-2	RNA, U6 small nuclear 2; RNA, U6 small nuclear 1	1.63096	DBF4	NM_006716 // DBF4 // DBF4 homolog (S. cerevisiae) // 7q21.3 // 10926 /// ENST000	1.60132	Smarce1	SWI/SNF related, matrix associated, actin dependent regulator of chromatin, subfamily e, member 1	-	ANKRD36	1.64992	2.80265	0.000314041	0.0089189	375248	2564868	ankyrin repeat domain 36 [Source:HGNC Symbol;Acc:24079]	C19orf57	4.08033	2.21983	1.47179e-08	9.37936e-07	79173	3852345	chromosome 19 open reading frame 57 [Source:HGNC Symbol;Acc:28153]	HPSE	2.89294	2.20864	3.52632e-09	2.65475e-07	10855	2775994	heparanase [Source:HGNC Symbol;Acc:5164]	CHAT	3.2571	-0.35396	2.55058e-06	3.78791e-05	1103	3246141	choline O-acetyltransferase [Source:HGNC Symbol;Acc:1912]	.
-1.50292	LOC349196	NR_027000 // LOC349196 // hypothetical LOC349196 // 8p23.1 // 349196 /// AK09483	1.6309	EPCAM	NM_002354 // EPCAM // epithelial cell adhesion molecule // 2p21 // 4072 /// ENST	1.60089	RNY4P7	hypothetical LOC100271832; RNA, Ro-associated Y5 pseudogene 10; RNA, Ro-associated Y1; RNA, Ro-associated Y4 pseudogene 7; RNA, Ro-associated Y4 pseudogene 19; RNA, Ro-associated Y3; hypothetical LOC100132111; RNA, Ro-associated Y4	-	MEDAG	1.64675	4.78614	4.27591e-05	0.00229041	84935	3484117	mesenteric estrogen-dependent adipogenesis [Source:HGNC Symbol;Acc:25926]	GAP43	4.0638	2.71385	5.90637e-09	4.2007e-07	2596	2637112:2637204:2637206:2637212:2637273:2637289:2637313:2637319:2637321:2637327:2637335:2637337:2637351:2637376:2637400:2637447:2637463	growth associated protein 43 [Source:HGNC Symbol;Acc:4140]	TFR2	2.85653	2.31313	8.48769e-10	7.3965e-08	7036	3064158:3064200	transferrin receptor 2 [Source:HGNC Symbol;Acc:11762]	ITPR3	3.25087	2.99782	1.06967e-09	3.15516e-08	3710	2903782:2903889:2903909:2903917:2903943:2903990	inositol 1,4,5-trisphosphate receptor, type 3 [Source:HGNC Symbol;Acc:6182]	.
-1.50329	C3orf79	hypothetical protein LOC152118	1.6281		---	1.59876	OR51C1P	olfactory receptor, family 51, subfamily C, member 1 pseudogene	-	ROCK1P1	1.64571	-0.141153	0.024428	0.151507	727758	#N/A	Rho-associated, coiled-coil containing protein kinase 1 pseudogene 1 [Source:HGNC Symbol;Acc:37832]	PTGS2	4.01156	5.06614	1.36278e-18	7.97414e-16	5743	2448382:2448404:2448441:2448452:2448458:2448472:2448514:2448539	prostaglandin-endoperoxide synthase 2 (prostaglandin G/H synthase and cyclooxygenase) [Source:HGNC Symbol;Acc:9605]	RP11-390P2.4	2.852	0.929712	3.40671e-08	2.04451e-06	441172	#N/A	0	KREMEN2	3.23523	-0.383	4.88061e-07	8.59795e-06	79412	3645452	kringle containing transmembrane protein 2 [Source:HGNC Symbol;Acc:18797]	.
-1.50802	RNY4P7	hypothetical LOC100271832; RNA, Ro-associated Y5 pseudogene 10; RNA, Ro-associated Y1; RNA, Ro-associated Y4 pseudogene 7; RNA, Ro-associated Y4 pseudogene 19; RNA, Ro-associated Y3; hypothetical LOC100132111; RNA, Ro-associated Y4	1.62797		---	1.59682		AF269286 // GenBank // Homo sapiens HC6 (HC6) mRNA, complete cds. // chr17 // 96	-	KCTD16	1.64391	4.07179	1.3311e-06	0.000219459	57528	2833691:2833715:2833754	potassium channel tetramerization domain containing 16 [Source:HGNC Symbol;Acc:29244]	SH2D2A	3.99274	2.87075	7.2582e-08	3.70773e-06	9047	2438575	SH2 domain containing 2A [Source:HGNC Symbol;Acc:10821]	CYP1B1	2.84823	4.83045	6.9432e-10	6.22101e-08	1545	2548699:2548740:2548742	cytochrome P450, family 1, subfamily B, polypeptide 1 [Source:HGNC Symbol;Acc:2597]	TRAF1	3.23185	4.70294	6.32999e-41	5.05291e-38	7185	3223738	TNF receptor-associated factor 1 [Source:HGNC Symbol;Acc:12031]	.
-1.51309	SNORA7B	NR_002992 // SNORA7B // small nucleolar RNA, H/ACA box 7B // 3q21.3 // 677797	1.62627	RNY4P7	hypothetical LOC100271832; RNA, Ro-associated Y5 pseudogene 10; RNA, Ro-associated Y1; RNA, Ro-associated Y4 pseudogene 7; RNA, Ro-associated Y4 pseudogene 19; RNA, Ro-associated Y3; hypothetical LOC100132111; RNA, Ro-associated Y4	1.5955	RN7SL1	RNA, 7SL, cytoplasmic 2; RNA, 7SL, cytoplasmic 1	-	IFI27	1.6331	3.26039	1.40078e-05	0.0010585	3429	3549575	interferon, alpha-inducible protein 27 [Source:HGNC Symbol;Acc:5397]	CHRNA5	3.99256	3.2197	2.95687e-14	7.46349e-12	1138	3603436:3603458	cholinergic receptor, nicotinic, alpha 5 (neuronal) [Source:HGNC Symbol;Acc:1959]	C19orf57	2.84722	1.1165	3.40327e-07	1.61533e-05	79173	3852345	chromosome 19 open reading frame 57 [Source:HGNC Symbol;Acc:28153]	TFR2	3.22424	2.71003	1.95003e-21	2.86273e-19	7036	3064158:3064200	transferrin receptor 2 [Source:HGNC Symbol;Acc:11762]	.
-1.51388	RNY4P7	hypothetical LOC100271832; RNA, Ro-associated Y5 pseudogene 10; RNA, Ro-associated Y1; RNA, Ro-associated Y4 pseudogene 7; RNA, Ro-associated Y4 pseudogene 19; RNA, Ro-associated Y3; hypothetical LOC100132111; RNA, Ro-associated Y4	1.6259		---	1.59529	RNU6-2	RNA, U6 small nuclear 2; RNA, U6 small nuclear 1	-	SCN11A	1.63294	1.0644	0.00236661	0.0335689	11280	2669803	sodium channel, voltage-gated, type XI, alpha subunit [Source:HGNC Symbol;Acc:10583]	ZNF367	3.98535	5.01628	1.56307e-23	2.87449e-20	195828	3216319	zinc finger protein 367 [Source:HGNC Symbol;Acc:18320]	S1PR3	2.83419	5.2603	2.40034e-14	5.87298e-12	1903	#N/A	sphingosine-1-phosphate receptor 3 [Source:HGNC Symbol;Acc:3167]	BATF3	3.16383	2.30663	8.44115e-19	9.13647e-17	55509	2454818	basic leucine zipper transcription factor, ATF-like 3 [Source:HGNC Symbol;Acc:28915]	.
-1.51597	RN5S10	RNA, 5S ribosomal 9; RNA, 5S ribosomal 13; RNA, 5S ribosomal 12; RNA, 5S ribosomal 11; RNA, 5S ribosomal 10; RNA, 5S ribosomal 17; RNA, 5S ribosomal 16; RNA, 5S ribosomal 15; RNA, 5S ribosomal 14; RNA, 5S ribosomal 1; RNA, 5S ribosomal 2; RNA, 5S ribosomal 3; RNA, 5S ribosomal 4; RNA, 5S ribosomal 5; RNA, 5S ribosomal 6; RNA, 5S ribosomal 7; RNA, 5S ribosomal 8	1.61935	MRPL47	NM_020409 // MRPL47 // mitochondrial ribosomal protein L47 // 3q26.33 // 57129 /	1.59504	RNY4P7	hypothetical LOC100271832; RNA, Ro-associated Y5 pseudogene 10; RNA, Ro-associated Y1; RNA, Ro-associated Y4 pseudogene 7; RNA, Ro-associated Y4 pseudogene 19; RNA, Ro-associated Y3; hypothetical LOC100132111; RNA, Ro-associated Y4	-	OSBPL6	1.63066	2.63459	1.56169e-05	0.0011329	114880	2517588:2517663:2517665	oxysterol binding protein-like 6 [Source:HGNC Symbol;Acc:16388]	IGSF3	3.98113	0.814163	1.76323e-06	6.00477e-05	3321	2429914:2493533:2493601:2493607:2493609:2493611:2493617:2493627:2493629:2493636:4038547	immunoglobulin superfamily, member 3 [Source:HGNC Symbol;Acc:5950]	LAMA1	2.79732	4.05138	5.87863e-20	3.11641e-17	284217	3797561:3797711:3797714:3797739:3797782:3797784:3797790:3797804:3797810:3797856:3797874:3797921:3797997:3798012:3798025:3798053:3798060	laminin, alpha 1 [Source:HGNC Symbol;Acc:6481]	PEG10	3.15785	8.44236	2.2953e-40	1.62865e-37	23089	#N/A	paternally expressed 10 [Source:HGNC Symbol;Acc:14005]	.
-1.51905	SNORD114-3	NR_003195 // SNORD114-3 // small nucleolar RNA, C/D box 114-3 // 14q32 // 767579	1.61898	RPL17P18	ribosomal protein L17 pseudogene 22; ribosomal protein L17 pseudogene 36; ribosomal protein L17 pseudogene 20; similar to ribosomal protein L17; ribosomal protein L17 pseudogene 33; ribosomal protein L17 pseudogene 34; ribosomal protein L17 pseudogene 9; ribosomal protein L17; ribosomal protein L17 pseudogene 18; ribosomal protein L17 pseudogene 7; ribosomal protein L17 pseudogene 39	1.5919	RNU6-2	RNA, U6 small nuclear 2; RNA, U6 small nuclear 1	-	STARD4-AS1	1.62999	2.65907	0.00101535	0.0192908	100505678	#N/A	STARD4 antisense RNA 1 [Source:HGNC Symbol;Acc:44117]	SMOC1	3.97865	1.55054	3.87672e-06	0.000119964	64093	3542275	SPARC related modular calcium binding 1 [Source:HGNC Symbol;Acc:20318]	CHRNA5	2.78842	2.10488	1.70802e-10	1.79597e-08	1138	3603436:3603458	cholinergic receptor, nicotinic, alpha 5 (neuronal) [Source:HGNC Symbol;Acc:1959]	C1QTNF1	3.1509	3.63108	2.4078e-30	6.83386e-28	114897	3736636	C1q and tumor necrosis factor related protein 1 [Source:HGNC Symbol;Acc:14324]	.
-1.52277	LOC100132354	NR_024478 // LOC100132354 // hypothetical LOC100132354 // 6p21.1 // 100132354 //	1.61852	NDUFB6	NM_002493 // NDUFB6 // NADH dehydrogenase (ubiquinone) 1 beta subcomplex, 6, 17k	1.59066	SNORD82	NR_004398 // RefSeq // Homo sapiens small nucleolar RNA, C/D box 82 (SNORD82), n	-	PIPOX	1.62841	1.59016	0.000415802	0.0105151	51268	3715935:3715979:3715989:3715993	pipecolic acid oxidase [Source:HGNC Symbol;Acc:17804]	DGCR5	3.97573	0.813605	3.78342e-08	2.13614e-06	ENSG00000237517	#N/A	DiGeorge syndrome critical region gene 5 (non-protein coding) [Source:HGNC Symbol;Acc:16757]	ANKLE1	2.78094	0.520553	2.71123e-05	0.000671109	126549	3824178	ankyrin repeat and LEM domain containing 1 [Source:HGNC Symbol;Acc:26812]	HRH1	3.12519	2.99807	5.79526e-19	6.38078e-17	3269	2610707:2610726:2610728	histamine receptor H1 [Source:HGNC Symbol;Acc:5182]	.
-1.5242	RNY4P7	hypothetical LOC100271832; RNA, Ro-associated Y5 pseudogene 10; RNA, Ro-associated Y1; RNA, Ro-associated Y4 pseudogene 7; RNA, Ro-associated Y4 pseudogene 19; RNA, Ro-associated Y3; hypothetical LOC100132111; RNA, Ro-associated Y4	1.6162	HEY2	NM_012259 // HEY2 // hairy/enhancer-of-split related with YRPW motif 2 // 6q21 /	1.58033	RNY4P7	hypothetical LOC100271832; RNA, Ro-associated Y5 pseudogene 10; RNA, Ro-associated Y1; RNA, Ro-associated Y4 pseudogene 7; RNA, Ro-associated Y4 pseudogene 19; RNA, Ro-associated Y3; hypothetical LOC100132111; RNA, Ro-associated Y4	-	CLMN	1.62162	-0.316177	0.00799905	0.0745032	79789	3577940:3578029:3578069	calmin (calponin-like, transmembrane) [Source:HGNC Symbol;Acc:19972]	ANKLE1	3.9615	1.54143	4.50902e-07	1.83685e-05	126549	3824178	ankyrin repeat and LEM domain containing 1 [Source:HGNC Symbol;Acc:26812]	CDCA7	2.74267	3.70267	5.1037e-17	1.8166e-14	83879	2516023:2516079:2516092:2516117:2516120:2516140:2516155:2516197:2516213:2516220:2516222:2516233:2516298	cell division cycle associated 7 [Source:HGNC Symbol;Acc:14628]	DERL3	3.07567	2.17226	3.95228e-15	2.75839e-13	91319	3954910	derlin 3 [Source:HGNC Symbol;Acc:14236]	.
-1.52664	BPESC1	NR_026783 // BPESC1 // blepharophimosis, epicanthus inversus and ptosis, candida	1.61328		---	1.57948	SNORA7B	small nucleolar RNA, H/ACA box 7A; small nucleolar RNA, H/ACA box 7B; ribosomal protein L32	-	PRRG4	1.61101	0.269435	0.0036059	0.0448104	79056	3325740	proline rich Gla (G-carboxyglutamic acid) 4 (transmembrane) [Source:HGNC Symbol;Acc:30799]	APLN	3.96093	3.06498	1.6569e-10	1.67947e-08	8862	4021250:4021325	apelin [Source:HGNC Symbol;Acc:16665]	CNIH2	2.73848	2.73485	2.53331e-09	2.03995e-07	254263	3336094	cornichon family AMPA receptor auxiliary protein 2 [Source:HGNC Symbol;Acc:28744]	NRP2	3.05485	1.85738	1.73355e-08	4.16965e-07	8828	2524301:2524486	neuropilin 2 [Source:HGNC Symbol;Acc:8005]	.
-1.52685	SNORA45	small nucleolar RNA, H/ACA box 45; small nucleolar RNA, H/ACA box 3	1.61272	MARCH11	NM_001102562 // MARCH11 // membrane-associated ring finger (C3HC4) 11 // 5p15.1	1.57614	RN5S10	RNA, 5S ribosomal 9; RNA, 5S ribosomal 13; RNA, 5S ribosomal 12; RNA, 5S ribosomal 11; RNA, 5S ribosomal 10; RNA, 5S ribosomal 17; RNA, 5S ribosomal 16; RNA, 5S ribosomal 15; RNA, 5S ribosomal 14; RNA, 5S ribosomal 1; RNA, 5S ribosomal 2; RNA, 5S ribosomal 3; RNA, 5S ribosomal 4; RNA, 5S ribosomal 5; RNA, 5S ribosomal 6; RNA, 5S ribosomal 7; RNA, 5S ribosomal 8	-	TSPAN2	1.59991	1.28761	0.00231962	0.033103	10100	2429371:2429419:2429422	tetraspanin 2 [Source:HGNC Symbol;Acc:20659]	KREMEN2	3.95541	0.108342	1.66994e-07	7.76069e-06	79412	3645452	kringle containing transmembrane protein 2 [Source:HGNC Symbol;Acc:18797]	BCL2L11	2.73428	1.84272	1.81204e-08	1.17028e-06	10018	2500275:2500316:2500340	BCL2-like 11 (apoptosis facilitator) [Source:HGNC Symbol;Acc:994]	TRPA1	3.04929	0.562981	3.24103e-09	8.78863e-08	8989	3140258:3140321:3140404:3140406:3140408:3140410:3140417:3140440:3140454:3140456	transient receptor potential cation channel, subfamily A, member 1 [Source:HGNC Symbol;Acc:497]	.
-1.52915	RNU6-2	RNA, U6 small nuclear 2; RNA, U6 small nuclear 1	1.61158	RPL7P48	ribosomal protein L7 pseudogene 48	1.57434		AF234262 // GenBank // Homo sapiens IL-1beta-regulated neutrophil survival prote	-	CHAC1	1.59799	4.12951	5.90107e-07	0.000115252	79094	3590275:3590322	ChaC, cation transport regulator homolog 1 (E. coli) [Source:HGNC Symbol;Acc:28680]	ERG	3.95399	1.26906	2.62193e-08	1.54119e-06	2078	3931765:3931895:3931935:3931946	v-ets avian erythroblastosis virus E26 oncogene homolog [Source:HGNC Symbol;Acc:3446]	ITPRIPL1	2.71764	-0.118398	1.70182e-05	0.000460686	150771	2494472	inositol 1,4,5-trisphosphate receptor interacting protein-like 1 [Source:HGNC Symbol;Acc:29371]	2014-03-03	3.04412	3.79682	2.45014e-29	6.01793e-27	115123	2873897:2873957:2873972:2873974:2874003	membrane-associated ring finger (C3HC4) 3, E3 ubiquitin protein ligase [Source:HGNC Symbol;Acc:28728]	.
-1.52917	RN7SL1	RNA, 7SL, cytoplasmic 2; RNA, 7SL, cytoplasmic 1	1.61089	Smarce1	SWI/SNF related, matrix associated, actin dependent regulator of chromatin, subfamily e, member 1	1.57235		ENST00000413930 // ENSEMBL // cdna:pseudogene chromosome:GRCh37:4:113748299:1137	-	ACTC1	1.59298	2.75203	0.00212137	0.0314035	70	3617719	actin, alpha, cardiac muscle 1 [Source:HGNC Symbol;Acc:143]	BEGAIN	3.94259	-0.144087	1.66223e-06	5.70611e-05	57596	3579610:3579655:3579680:3579698:3579707:3579710:3579712:3579714:3579716:3579721:3579760	brain-enriched guanylate kinase-associated [Source:HGNC Symbol;Acc:24163]	KLF11	2.71656	3.6061	9.72191e-17	3.34302e-14	8462	2469213	Kruppel-like factor 11 [Source:HGNC Symbol;Acc:11811]	GAL	3.04	-0.530279	5.18505e-06	7.04505e-05	51083	3337749	galanin/GMAP prepropeptide [Source:HGNC Symbol;Acc:4114]	.
-1.53382	ROCK1	BC041849 // ROCK1 // Rho-associated, coiled-coil containing protein kinase 1 //	1.60798	MIR17HG	NR_027350 // MIR17HG // MIR17 host gene (non-protein coding) // 13q31.3 // 40797	1.56662		L17325 // GenBank // Human pre-T/NK cell associated protein (1D12A2) mRNA, compl	-	RP11-407N17.3	1.58548	0.601909	0.00136046	0.0231926	4253	#N/A	cTAGE family member 5 isoform 4 [Source:RefSeq peptide;Acc:NP_976231]	MARCKSL1	3.93763	6.55262	3.51837e-24	1.1323e-20	65108	2404999:2405016:2405018	MARCKS-like 1 [Source:HGNC Symbol;Acc:7142]	NCR3LG1	2.69996	3.23786	1.09362e-12	1.85521e-10	374383	3322307	natural killer cell cytotoxicity receptor 3 ligand 1 [Source:HGNC Symbol;Acc:42400]	PPM1E	3.02078	-0.0455525	1.99778e-07	3.87776e-06	22843	3728820:3728881	protein phosphatase, Mg2+/Mn2+ dependent, 1E [Source:HGNC Symbol;Acc:19322]	.
-1.53474		---	1.6076	RNU6-2	RNA, U6 small nuclear 2; RNA, U6 small nuclear 1	1.56486	RNU6-2	RNA, U6 small nuclear 2; RNA, U6 small nuclear 1	-	DERL3	1.58414	0.920398	0.0109524	0.0913541	91319	3954910	derlin 3 [Source:HGNC Symbol;Acc:14236]	NR5A2	3.93277	0.0925813	4.27266e-07	1.75725e-05	2494	2374126	nuclear receptor subfamily 5, group A, member 2 [Source:HGNC Symbol;Acc:7984]	COCH	2.69923	2.201	2.62954e-05	0.000653813	1690	3531163:3531205:3531225	cochlin [Source:HGNC Symbol;Acc:2180]	FAM129A	3.0134	4.00768	3.49302e-34	1.53837e-31	116496	2447877:2447966:2447968:2447974	family with sequence similarity 129, member A [Source:HGNC Symbol;Acc:16784]	.
-1.53476	RN5S10	RNA, 5S ribosomal 9; RNA, 5S ribosomal 13; RNA, 5S ribosomal 12; RNA, 5S ribosomal 11; RNA, 5S ribosomal 10; RNA, 5S ribosomal 17; RNA, 5S ribosomal 16; RNA, 5S ribosomal 15; RNA, 5S ribosomal 14; RNA, 5S ribosomal 1; RNA, 5S ribosomal 2; RNA, 5S ribosomal 3; RNA, 5S ribosomal 4; RNA, 5S ribosomal 5; RNA, 5S ribosomal 6; RNA, 5S ribosomal 7; RNA, 5S ribosomal 8	1.60598	Uts2d	urotensin 2 domain containing	1.56472	RN5S10	RNA, 5S ribosomal 9; RNA, 5S ribosomal 13; RNA, 5S ribosomal 12; RNA, 5S ribosomal 11; RNA, 5S ribosomal 10; RNA, 5S ribosomal 17; RNA, 5S ribosomal 16; RNA, 5S ribosomal 15; RNA, 5S ribosomal 14; RNA, 5S ribosomal 1; RNA, 5S ribosomal 2; RNA, 5S ribosomal 3; RNA, 5S ribosomal 4; RNA, 5S ribosomal 5; RNA, 5S ribosomal 6; RNA, 5S ribosomal 7; RNA, 5S ribosomal 8	-	SIK1	1.58397	4.49226	9.58202e-07	0.000166635	150094	3934111	salt-inducible kinase 1 [Source:HGNC Symbol;Acc:11142]	IRX5	3.92606	0.445976	7.10231e-07	2.68906e-05	10265	3661559	iroquois homeobox 5 [Source:HGNC Symbol;Acc:14361]	CBX2	2.6871	2.27697	3.2493e-08	1.96861e-06	84733	3736985:3737003:3737010:3737026:3737028:3737030:3737032:3737061:3737072	chromobox homolog 2 [Source:HGNC Symbol;Acc:1552]	CSPG5	2.99119	0.321923	1.2926e-07	2.60396e-06	10675	2672821	chondroitin sulfate proteoglycan 5 (neuroglycan C) [Source:HGNC Symbol;Acc:2467]	.
-1.53716	OR5J2	NM_001005492 // OR5J2 // olfactory receptor, family 5, subfamily J, member 2 //	1.59932	SNORD50A	NR_002743 // SNORD50A // small nucleolar RNA, C/D box 50A // 6q14.3 // 26799	1.5636	ZSCAN5B	NM_001080456 // RefSeq // Homo sapiens zinc finger and SCAN domain containing 5B	-	ZNF367	1.58271	2.93593	9.50489e-05	0.0039252	195828	3216319	zinc finger protein 367 [Source:HGNC Symbol;Acc:18320]	HIST1H3H	3.92509	2.41804	3.90789e-08	2.18723e-06	8968	2900051	histone cluster 1, H3h [Source:HGNC Symbol;Acc:4775]	GALNT18	2.65428	2.69986	2.58789e-10	2.57232e-08	374378	3363091	UDP-N-acetyl-alpha-D-galactosamine:polypeptide N-acetylgalactosaminyltransferase 18 [Source:HGNC Symbol;Acc:30488]	F3	2.9749	5.00306	2.14307e-12	1.029e-10	2152	2423907:2423944:2423958:2424049:2424089:2424092	coagulation factor III (thromboplastin, tissue factor) [Source:HGNC Symbol;Acc:3541]	.
-1.53739	SNORD115-11	NR_003303 // SNORD115-11 // small nucleolar RNA, C/D box 115-11 // 15q11.2 // 10	1.59705	SUMO3	SMT3 suppressor of mif two 3 homolog 2 (S. cerevisiae) pseudogene; SMT3 suppressor of mif two 3 homolog 2 (S. cerevisiae); SMT3 suppressor of mif two 3 homolog 3 (S. cerevisiae)	1.56192	MIR17HG	NR_027350 // RefSeq // Homo sapiens microRNA host gene 1 (non-protein coding) (M	-	DIO2	1.58172	0.619456	0.00883083	0.0794294	1734	3573870:3573929	deiodinase, iodothyronine, type II [Source:HGNC Symbol;Acc:2884]	HERC5	3.91548	1.22468	1.30542e-05	0.000332765	51191	2735409	HECT and RLD domain containing E3 ubiquitin protein ligase 5 [Source:HGNC Symbol;Acc:24368]	FOS	2.61434	2.25368	8.11366e-06	0.000241757	2353	3544525:3544548	FBJ murine osteosarcoma viral oncogene homolog [Source:HGNC Symbol;Acc:3796]	KHK	2.95429	2.39972	3.45242e-17	3.26624e-15	3795	2474240	ketohexokinase (fructokinase) [Source:HGNC Symbol;Acc:6315]	.
-1.53769	SNORD113-3	NR_003231 // SNORD113-3 // small nucleolar RNA, C/D box 113-3 // 14q32.31 // 767	1.59694		---	1.56109	SNORD50A	small nucleolar RNA, C/D box 50B; small nucleolar RNA, C/D box 50A	-	ACVR1C	1.58059	2.8881	2.19009e-05	0.0014042	130399	2582506	activin A receptor, type IC [Source:HGNC Symbol;Acc:18123]	SCARA3	3.91175	1.65092	9.36584e-07	3.44476e-05	51435	3091475	scavenger receptor class A, member 3 [Source:HGNC Symbol;Acc:19000]	WDR76	2.61411	3.84652	1.47025e-13	2.92281e-11	79968	3591704	WD repeat domain 76 [Source:HGNC Symbol;Acc:25773]	SMAD9	2.93968	-0.12529	2.12584e-06	3.22462e-05	4093	3509842	SMAD family member 9 [Source:HGNC Symbol;Acc:6774]	.
-1.54267	RNY4	hypothetical LOC100271832; RNA, Ro-associated Y5 pseudogene 10; RNA, Ro-associated Y1; RNA, Ro-associated Y4 pseudogene 7; RNA, Ro-associated Y4 pseudogene 19; RNA, Ro-associated Y3; hypothetical LOC100132111; RNA, Ro-associated Y4	1.59513	ZNF283	NM_181845 // ZNF283 // zinc finger protein 283 // 19q13.31 // 284349 /// AK09817	1.55963	SNORD42A	small nucleolar RNA, C/D box 42A	-	AC025335.1	1.5746	1.36607	0.000374649	0.00990869	284023	3744003:3744006:3744008:3744010	0	HPSE	3.90492	3.14543	4.03698e-13	8.51936e-11	10855	2775994	heparanase [Source:HGNC Symbol;Acc:5164]	LRRC8C	2.59143	2.15197	5.34837e-06	0.000171404	101927933	2345929:2346003	leucine rich repeat containing 8 family, member C [Source:HGNC Symbol;Acc:25075]	LRRN3	2.93561	2.21985	3.15175e-16	2.58872e-14	54674	3019158:3019198:3019218:3019226:3019230:3019256:3019281:3019368	leucine rich repeat neuronal 3 [Source:HGNC Symbol;Acc:17200]	.
-1.54965	PLA2G10	NM_003561 // PLA2G10 // phospholipase A2, group X // 16p13.1-p12 // 8399 /// ENS	1.59441	RPL22	NM_000983 // RPL22 // ribosomal protein L22 // 1p36.3-p36.2 // 6146 /// ENST0000	1.55755	SNORD52	NR_002742 // RefSeq // Homo sapiens small nucleolar RNA, C/D box 52 (SNORD52), n	-	SLC38A1	1.57232	5.46735	4.26715e-10	3.00953e-07	81539	3452231	solute carrier family 38, member 1 [Source:HGNC Symbol;Acc:13447]	TFR2	3.88202	3.2679	2.29784e-11	2.95801e-09	7036	3064158:3064200	transferrin receptor 2 [Source:HGNC Symbol;Acc:11762]	IL27RA	2.57537	2.25257	4.40685e-09	3.24497e-07	9466	3822551	interleukin 27 receptor, alpha [Source:HGNC Symbol;Acc:17290]	ST6GALNAC2	2.92242	1.20468	1.71965e-09	4.93558e-08	10610	3771675	ST6 (alpha-N-acetyl-neuraminyl-2,3-beta-galactosyl-1,3)-N-acetylgalactosaminide alpha-2,6-sialyltransferase 2 [Source:HGNC Symbol;Acc:10867]	.
-1.55084		---	1.59369	RNU13P2	X58060 // RNU13P2 // RNA, U13 small nuclear pseudogene 2 // 7p22.1 // 6077	1.55572	C14orf53	chromosome 14 open reading frame 53	-	SORBS1	1.57104	-0.278359	0.00881774	0.0794294	10580	3301263:3301510	sorbin and SH3 domain containing 1 [Source:HGNC Symbol;Acc:14565]	FAM134B	3.88157	2.44061	1.00398e-09	8.17986e-08	54463	2849992	family with sequence similarity 134, member B [Source:HGNC Symbol;Acc:25964]	KCNQ5	2.57372	1.76802	7.31216e-08	4.02739e-06	56479	2913277:2913385:2913442:2913444:2913446	potassium voltage-gated channel, KQT-like subfamily, member 5 [Source:HGNC Symbol;Acc:6299]	MIR17HG	2.91308	0.137049	2.25021e-07	4.32827e-06	407975	3496366	miR-17-92 cluster host gene (non-protein coding) [Source:HGNC Symbol;Acc:23564]	.
-1.55166	SNORA51	small nucleolar RNA, H/ACA box 51	1.59369	SLC25A15	NM_014252 // SLC25A15 // solute carrier family 25 (mitochondrial carrier; ornith	1.55338		ENST00000411340 // ENSEMBL // ncrna:misc_RNA chromosome:GRCh37:11:118801920:1188	-	CFB_1	1.56794	0.347047	0.0049926	0.0547546	#N/A	#N/A	#N/A	RDH10	3.88057	5.10963	1.60041e-15	5.42161e-13	157506	3103293:3103357	retinol dehydrogenase 10 (all-trans) [Source:HGNC Symbol;Acc:19975]	TEX15	2.57054	2.08183	6.0137e-07	2.65721e-05	56154	3130244	testis expressed 15 [Source:HGNC Symbol;Acc:11738]	SH2D4A	2.91126	4.11517	1.99427e-34	9.09672e-32	63898	3088213:3088308:3088312:3088319:3088340:3088363:3088385:3088392:3088398	SH2 domain containing 4A [Source:HGNC Symbol;Acc:26102]	.
-1.55431	SNORD3A	small nucleolar RNA, C/D box 3B-1; small nucleolar RNA, C/D box 3B-2; small nucleolar RNA, C/D box 3A; small nucleolar RNA, C/D box 3C; small nucleolar RNA, C/D box 3D	1.59159	LOC100131796	ENST00000380078 // LOC100131796 // LP2570 // 15q22.33 // 100131796	1.55268	RNU5E	NR_002754 // RefSeq // Homo sapiens RNA, U5E small nuclear (RNU5E), non-coding R	-	LYPD5	1.56471	0.808473	0.00116909	0.0210819	284348	3864680	LY6/PLAUR domain containing 5 [Source:HGNC Symbol;Acc:26397]	IL6	3.87933	3.98893	5.83802e-20	4.17516e-17	3569	2992576:3041244	interleukin 6 (interferon, beta 2) [Source:HGNC Symbol;Acc:6018]	IL17RB	2.56386	1.70159	7.3404e-05	0.00151774	55540	2624565:2624604:2624629:2624633:2624635:2624637	interleukin 17 receptor B [Source:HGNC Symbol;Acc:18015]	CTSV	2.90893	0.999243	2.62527e-10	8.73176e-09	1515	3216671:3216723:3216736:3216741	cathepsin V [Source:HGNC Symbol;Acc:2538]	.
-1.55656	RNU6-2	RNA, U6 small nuclear 2; RNA, U6 small nuclear 1	1.59152	ENSA	endosulfine alpha	1.54805	SNORA63	small nucleolar RNA, H/ACA box 63	-	KLF4	1.55682	4.25438	3.43402e-06	0.000426395	9314	3219215	Kruppel-like factor 4 (gut) [Source:HGNC Symbol;Acc:6348]	OLFML2A	3.86578	1.83186	3.53954e-11	4.33947e-09	169611	3188883:3188930:3188934:3188959:3188968	olfactomedin-like 2A [Source:HGNC Symbol;Acc:27270]	STRA6	2.56371	1.60304	2.03689e-06	7.55549e-05	64220	3632806:3632858	stimulated by retinoic acid 6 [Source:HGNC Symbol;Acc:30650]	SULF1	2.898	6.85096	3.68527e-06	5.2182e-05	23213	3102372:3102466	sulfatase 1 [Source:HGNC Symbol;Acc:20391]	.
-1.55727	RNY4P7	hypothetical LOC100271832; RNA, Ro-associated Y5 pseudogene 10; RNA, Ro-associated Y1; RNA, Ro-associated Y4 pseudogene 7; RNA, Ro-associated Y4 pseudogene 19; RNA, Ro-associated Y3; hypothetical LOC100132111; RNA, Ro-associated Y4	1.58954	RNY4P7	hypothetical LOC100271832; RNA, Ro-associated Y5 pseudogene 10; RNA, Ro-associated Y1; RNA, Ro-associated Y4 pseudogene 7; RNA, Ro-associated Y4 pseudogene 19; RNA, Ro-associated Y3; hypothetical LOC100132111; RNA, Ro-associated Y4	1.54666	SNORA74B	small nucleolar RNA, H/ACA box 74A; small nucleolar RNA, H/ACA box 74B	-	TPD52	1.555	1.76557	0.000369625	0.00979623	7163	3141857:3141922:3141925:3141934:3141946:3141959:3141961:3141963:3141965:3141967:3141969:3141973	tumor protein D52 [Source:HGNC Symbol;Acc:12005]	IL17RB	3.83774	2.84445	1.32817e-07	6.33243e-06	55540	2624565:2624604:2624629:2624633:2624635:2624637	interleukin 17 receptor B [Source:HGNC Symbol;Acc:18015]	CHAC1	2.55887	4.86951	1.79059e-19	8.7622e-17	79094	3590275:3590322	ChaC, cation transport regulator homolog 1 (E. coli) [Source:HGNC Symbol;Acc:28680]	C1QTNF2	2.86343	0.0785723	4.41453e-07	7.87464e-06	114898	2884623	C1q and tumor necrosis factor related protein 2 [Source:HGNC Symbol;Acc:14325]	.
-1.55783	OPN1LW	NM_020061 // OPN1LW // opsin 1 (cone pigments), long-wave-sensitive // Xq28 // 5	1.58927	UBE2Q2	NM_173469 // UBE2Q2 // ubiquitin-conjugating enzyme E2Q family member 2 // 15q24	1.54598	DLGAP5	NM_014750 // RefSeq // Homo sapiens discs, large (Drosophila) homolog-associated	-	NR1D1	1.54917	3.15746	5.66048e-06	0.000603864	9572	3756046:3756084:3756086:3756170	nuclear receptor subfamily 1, group D, member 1 [Source:HGNC Symbol;Acc:7962]	COLEC12	3.82162	1.1265	1.33287e-06	4.688e-05	81035	3795733:3795822:3795824	collectin sub-family member 12 [Source:HGNC Symbol;Acc:16016]	ST6GAL2	2.53696	1.59663	2.50364e-09	2.0289e-07	84620	2569215:2569267:2569290:2569303:2569321:2569339:2569381:2569385:2569391:2569393:2569397:2569399:2569401:2569410:2569413:2569426:2569447:2569468:2569470:2569474:2569476:2569482:2569494:2569548	ST6 beta-galactosamide alpha-2,6-sialyltranferase 2 [Source:HGNC Symbol;Acc:10861]	CHAC1	2.81789	5.162	6.5783e-34	2.8006e-31	79094	3590275:3590322	ChaC, cation transport regulator homolog 1 (E. coli) [Source:HGNC Symbol;Acc:28680]	.
-1.56098	CYP4A11	NM_000778 // CYP4A11 // cytochrome P450, family 4, subfamily A, polypeptide 11 /	1.58753	NEDD8	NM_006156 // NEDD8 // neural precursor cell expressed, developmentally down-regu	1.54548	RNU6-2	RNA, U6 small nuclear 2; RNA, U6 small nuclear 1	-	SERPING1	1.54748	4.21417	1.51597e-06	0.000232213	710	3331355	serpin peptidase inhibitor, clade G (C1 inhibitor), member 1 [Source:HGNC Symbol;Acc:1228]	BRSK2	3.82003	0.926413	7.27482e-06	0.000201395	9024	3316834:3316907:3316920:3316928:3316939	BR serine/threonine kinase 2 [Source:HGNC Symbol;Acc:11405]	COL22A1	2.53523	0.662857	1.66121e-05	0.000452581	169044	3155637:3155793:3155795:3155804:3155816:3155832:3155848:3155863:3155879:3155881	collagen, type XXII, alpha 1 [Source:HGNC Symbol;Acc:22989]	KIAA1456	2.81762	2.72975	6.94707e-08	1.49123e-06	101927137	#N/A	KIAA1456 [Source:HGNC Symbol;Acc:26725]	.
-1.56107	RNY4P7	hypothetical LOC100271832; RNA, Ro-associated Y5 pseudogene 10; RNA, Ro-associated Y1; RNA, Ro-associated Y4 pseudogene 7; RNA, Ro-associated Y4 pseudogene 19; RNA, Ro-associated Y3; hypothetical LOC100132111; RNA, Ro-associated Y4	1.58701	XIAP	NM_001167 // XIAP // X-linked inhibitor of apoptosis // Xq25 // 331 /// ENST0000	1.54525	C8orf44	chromosome 8 open reading frame 44	-	COL4A4	1.54022	0.16946	0.00505129	0.0549639	1286	2602110	collagen, type IV, alpha 4 [Source:HGNC Symbol;Acc:2206]	RP11-492E3.2	3.77443	2.95087	2.98385e-08	1.72247e-06	ENSG00000227619	#N/A	0	SCARA3	2.52578	0.460789	3.14772e-05	0.00075706	51435	3091475	scavenger receptor class A, member 3 [Source:HGNC Symbol;Acc:19000]	RP11-865I6.2	2.81504	0.378949	2.32174e-06	3.48043e-05	ENSG00000254337	#N/A	0	.
-1.56289	OR2L8	NM_001001963 // OR2L8 // olfactory receptor, family 2, subfamily L, member 8 //	1.58638	TIMM8A	NM_004085 // TIMM8A // translocase of inner mitochondrial membrane 8 homolog A (	1.54469	RNY4P7	hypothetical LOC100271832; RNA, Ro-associated Y5 pseudogene 10; RNA, Ro-associated Y1; RNA, Ro-associated Y4 pseudogene 7; RNA, Ro-associated Y4 pseudogene 19; RNA, Ro-associated Y3; hypothetical LOC100132111; RNA, Ro-associated Y4	-	GBP4	1.53351	0.431852	0.00810578	0.0750492	115361	2421995	guanylate binding protein 4 [Source:HGNC Symbol;Acc:20480]	VLDLR	3.72535	5.09224	8.36383e-18	4.3067e-15	7436	3160175:3196589:3196620:3196672:3196689	very low density lipoprotein receptor [Source:HGNC Symbol;Acc:12698]	HES6	2.51582	2.18591	3.17739e-06	0.000112921	55502	2605735	hes family bHLH transcription factor 6 [Source:HGNC Symbol;Acc:18254]	ZNF367	2.81198	3.97242	1.48655e-30	4.41539e-28	195828	3216319	zinc finger protein 367 [Source:HGNC Symbol;Acc:18320]	.
-1.5654	RNU6-2	RNA, U6 small nuclear 2; RNA, U6 small nuclear 1	1.58591	TAX1BP3	NM_014604 // TAX1BP3 // Tax1 (human T-cell leukemia virus type I) binding protei	1.54413	SNORD28	NR_002562 // RefSeq // Homo sapiens small nucleolar RNA, C/D box 28 (SNORD28), n	-	GLI1	1.52903	1.7955	0.000244074	0.00753898	2735	3418120	GLI family zinc finger 1 [Source:HGNC Symbol;Acc:4317]	KCNG1	3.71855	4.51663	7.15411e-17	2.9708e-14	3755	3909442	potassium voltage-gated channel, subfamily G, member 1 [Source:HGNC Symbol;Acc:6248]	PIK3R3	2.51286	6.85385	2.05559e-15	5.94394e-13	8503	2410470:2410510	phosphoinositide-3-kinase, regulatory subunit 3 (gamma) [Source:HGNC Symbol;Acc:8981]	BRSK2	2.8072	0.169918	1.80083e-06	2.81419e-05	9024	3316834:3316907:3316920:3316928:3316939	BR serine/threonine kinase 2 [Source:HGNC Symbol;Acc:11405]	.
-1.56747	DNAH14	NM_001373 // DNAH14 // dynein, axonemal, heavy chain 14 // 1q42.12 // 127602 ///	1.58563	PIGW	NM_178517 // PIGW // phosphatidylinositol glycan anchor biosynthesis, class W //	1.54272	NUDCD2	NudC domain containing 2	-	THBD	1.52888	3.76832	0.00241264	0.0338717	7056	3901041	thrombomodulin [Source:HGNC Symbol;Acc:11784]	HAS3	3.70869	4.71949	3.77962e-18	2.06634e-15	3038	3666542	hyaluronan synthase 3 [Source:HGNC Symbol;Acc:4820]	FABP5	2.51182	3.12666	1.97852e-05	0.000521173	2171	3104933:3104978:3105012:3374833:3517694:3951499	fatty acid binding protein 5 (psoriasis-associated) [Source:HGNC Symbol;Acc:3560]	VLDLR	2.79402	4.27632	1.29032e-30	3.92381e-28	7436	3160175:3196589:3196620:3196672:3196689	very low density lipoprotein receptor [Source:HGNC Symbol;Acc:12698]	.
-1.57193		---	1.58521	RBM8A	BC017770 // RBM8A // RNA binding motif protein 8A // 1q12 // 9939 /// BC071577 /	1.54071	LOC100131860	AK097109 // GenBank // Homo sapiens cDNA FLJ39790 fis, clone SPLEN2003204. // ch	-	WDR52	1.52688	2.42559	0.00552212	0.0584067	55779	2689042	WD repeat domain 52 [Source:HGNC Symbol;Acc:25631]	CBX2	3.70365	3.21841	6.07788e-14	1.47624e-11	84733	3736985:3737003:3737010:3737026:3737028:3737030:3737032:3737061:3737072	chromobox homolog 2 [Source:HGNC Symbol;Acc:1552]	RIBC2	2.48966	0.126125	2.51672e-05	0.000629082	26150	3948590	RIB43A domain with coiled-coils 2 [Source:HGNC Symbol;Acc:13241]	EZH2	2.77737	4.47094	6.12623e-37	3.26018e-34	2146	3078348:3919610:3919614:3919662:3919681:3919722	enhancer of zeste homolog 2 (Drosophila) [Source:HGNC Symbol;Acc:3527]	.
-1.57214	LOC100130131	melanoma antigen; hypothetical LOC100130131; hypothetical LOC100129030; hypothetical LOC100132329; hypothetical LOC100131965	1.58417	RNU6-2	RNA, U6 small nuclear 2; RNA, U6 small nuclear 1	1.53821	RNU1-5	RNA, U1F1 small nuclear; RNA, U1C2 small nuclear; RNA, U1G2 small nuclear; RNA, U1C1 small nuclear; RNA, U1G3 small nuclear; RNA, U1A3 small nuclear; RNA, U1G1 small nuclear; RNA, U1A small nuclear	-	TBX19	1.52418	0.649353	0.0028392	0.0378213	9095	2366184	T-box 19 [Source:HGNC Symbol;Acc:11596]	TPPP	3.69546	-0.117762	1.1568e-06	4.13651e-05	11076	2845450	tubulin polymerization promoting protein [Source:HGNC Symbol;Acc:24164]	CMKLR1	2.4893	3.92293	7.20247e-11	7.96844e-09	1240	3470193:3470216:3470220	chemokine-like receptor 1 [Source:HGNC Symbol;Acc:2121]	ATG9B	2.76732	1.16904	5.08077e-10	1.58659e-08	285973	3079257:3079311	autophagy related 9B [Source:HGNC Symbol;Acc:21899]	.
-1.57214	LOC100130131	melanoma antigen; hypothetical LOC100130131; hypothetical LOC100129030; hypothetical LOC100132329; hypothetical LOC100131965	1.5837	UBE2MP1	NR_002837 // UBE2MP1 // ubiquitin-conjugating enzyme E2M pseudogene 1 // 16p11.2	1.53769	C8orf37	chromosome 8 open reading frame 37	-	PCDHB9	1.52214	-0.298069	0.0267251	0.160035	ENSG00000177839	#N/A	protocadherin beta 9 [Source:HGNC Symbol;Acc:8694]	ITPRIPL1	3.69539	0.684061	1.55091e-07	7.31314e-06	150771	2494472	inositol 1,4,5-trisphosphate receptor interacting protein-like 1 [Source:HGNC Symbol;Acc:29371]	OSBPL6	2.48209	3.2822	4.65114e-12	6.88098e-10	114880	2517588:2517663:2517665	oxysterol binding protein-like 6 [Source:HGNC Symbol;Acc:16388]	INHBE	2.7643	0.872142	4.08203e-09	1.0907e-07	83729	3418111	inhibin, beta E [Source:HGNC Symbol;Acc:24029]	.
-1.57674	RNU4-1	NR_003925 // RNU4-1 // RNA, U4 small nuclear 1 // 12q24.31 // 26835 /// NR_00275	1.58304	SNORA24	small nucleolar RNA, H/ACA box 24	1.53689		ENST00000458983 // ENSEMBL // ncrna:snoRNA chromosome:GRCh37:2:70139827:70139931	-	CMAHP	1.52177	3.72228	0.0023124	0.0330957	8418	2945882:2945945:2945955	cytidine monophospho-N-acetylneuraminic acid hydroxylase, pseudogene [Source:HGNC Symbol;Acc:2098]	TMEM221	3.65907	0.654299	5.12031e-06	0.000149804	100130519	#N/A	transmembrane protein 221 [Source:HGNC Symbol;Acc:21943]	VCAN	2.47759	6.72734	4.27094e-08	2.48124e-06	1462	2818517	versican [Source:HGNC Symbol;Acc:2464]	MARCKSL1	2.76115	5.50121	3.40653e-50	4.35082e-47	65108	2404999:2405016:2405018	MARCKS-like 1 [Source:HGNC Symbol;Acc:7142]	.
-1.57773	RN7SL1	RNA, 7SL, cytoplasmic 2; RNA, 7SL, cytoplasmic 1	1.58242	RNU6-2	RNA, U6 small nuclear 2; RNA, U6 small nuclear 1	1.53466	MIR30E	microRNA 30e	-	P2RX5	1.51752	0.414736	0.0105057	0.0890913	5026	3741547	purinergic receptor P2X, ligand-gated ion channel, 5 [Source:HGNC Symbol;Acc:8536]	MALL	3.65406	-0.154786	2.86649e-06	9.17918e-05	7851	2570193	mal, T-cell differentiation protein-like [Source:HGNC Symbol;Acc:6818]	2014-09-03	2.45652	0.0995518	4.22359e-05	0.000959584	55964	3947227:3947254:3947256	septin 3 [Source:HGNC Symbol;Acc:10750]	CCL2	2.75932	6.34187	8.19889e-21	1.1501e-18	6347	7385547	chemokine (C-C motif) ligand 2 [Source:HGNC Symbol;Acc:10618]	.
-1.58145	RN5S10	RNA, 5S ribosomal 9; RNA, 5S ribosomal 13; RNA, 5S ribosomal 12; RNA, 5S ribosomal 11; RNA, 5S ribosomal 10; RNA, 5S ribosomal 17; RNA, 5S ribosomal 16; RNA, 5S ribosomal 15; RNA, 5S ribosomal 14; RNA, 5S ribosomal 1; RNA, 5S ribosomal 2; RNA, 5S ribosomal 3; RNA, 5S ribosomal 4; RNA, 5S ribosomal 5; RNA, 5S ribosomal 6; RNA, 5S ribosomal 7; RNA, 5S ribosomal 8	1.58082		---	1.53216	RNY4P7	hypothetical LOC100271832; RNA, Ro-associated Y5 pseudogene 10; RNA, Ro-associated Y1; RNA, Ro-associated Y4 pseudogene 7; RNA, Ro-associated Y4 pseudogene 19; RNA, Ro-associated Y3; hypothetical LOC100132111; RNA, Ro-associated Y4	-	CAMK1D	1.51654	4.34478	7.82887e-08	2.42409e-05	57118	3235516:3235646:3235663:3235687	calcium/calmodulin-dependent protein kinase ID [Source:HGNC Symbol;Acc:19341]	CSGALNACT1	3.64971	2.01998	2.99407e-09	2.26722e-07	55790	3126504:3126596:3126606:3126625:3126635:3126649	chondroitin sulfate N-acetylgalactosaminyltransferase 1 [Source:HGNC Symbol;Acc:24290]	TFAP4	2.45099	1.18777	1.69156e-06	6.48246e-05	7023	3678000:3678055	transcription factor AP-4 (activating enhancer binding protein 4) [Source:HGNC Symbol;Acc:11745]	KCNC4	2.74412	2.46493	9.82156e-14	5.62516e-12	3749	2351294	potassium voltage-gated channel, Shaw-related subfamily, member 4 [Source:HGNC Symbol;Acc:6236]	.
-1.58629	RN5S10	RNA, 5S ribosomal 9; RNA, 5S ribosomal 13; RNA, 5S ribosomal 12; RNA, 5S ribosomal 11; RNA, 5S ribosomal 10; RNA, 5S ribosomal 17; RNA, 5S ribosomal 16; RNA, 5S ribosomal 15; RNA, 5S ribosomal 14; RNA, 5S ribosomal 1; RNA, 5S ribosomal 2; RNA, 5S ribosomal 3; RNA, 5S ribosomal 4; RNA, 5S ribosomal 5; RNA, 5S ribosomal 6; RNA, 5S ribosomal 7; RNA, 5S ribosomal 8	1.57862	GLYATL2	NM_145016 // GLYATL2 // glycine-N-acyltransferase-like 2 // 11q12.1 // 219970 //	1.53215	RNU6-2	RNA, U6 small nuclear 2; RNA, U6 small nuclear 1	-	MARCKSL1	1.51649	4.45507	5.8949e-05	0.00276147	65108	2404999:2405016:2405018	MARCKS-like 1 [Source:HGNC Symbol;Acc:7142]	VGF	3.6308	1.67698	1.80222e-05	0.000439955	7425	3064462	VGF nerve growth factor inducible [Source:HGNC Symbol;Acc:12684]	ATG9B	2.44027	0.828148	5.3761e-07	2.40845e-05	285973	3079257:3079311	autophagy related 9B [Source:HGNC Symbol;Acc:21899]	GPR68	2.7347	-0.00275155	6.77149e-06	8.82504e-05	8111	3576411:3576423:3576429:3576433:3576437	G protein-coupled receptor 68 [Source:HGNC Symbol;Acc:4519]	.
-1.58787	RNU2-2	RNA, U2 small nuclear 1; RNA, U2 small nuclear 2	1.57844	RNY4P7	hypothetical LOC100271832; RNA, Ro-associated Y5 pseudogene 10; RNA, Ro-associated Y1; RNA, Ro-associated Y4 pseudogene 7; RNA, Ro-associated Y4 pseudogene 19; RNA, Ro-associated Y3; hypothetical LOC100132111; RNA, Ro-associated Y4	1.53154	ACTR3C	ARP3 actin-related protein 3 homolog C (yeast)	-	SYNE2	1.51329	3.6908	1.50777e-06	0.000232213	23224	3539724:3539987	spectrin repeat containing, nuclear envelope 2 [Source:HGNC Symbol;Acc:17084]	TRABD2A	3.60337	1.43218	5.22719e-06	0.000152239	129293	2562031:2562108	TraB domain containing 2A [Source:HGNC Symbol;Acc:27013]	C1orf95	2.42772	-0.326241	5.45023e-05	0.00118333	375057	2383176:2383207:2383264	chromosome 1 open reading frame 95 [Source:HGNC Symbol;Acc:30491]	LYPD6	2.72634	1.47968	5.75525e-09	1.50627e-07	130574	2510056:2510103:2510118:2510169:2510184:2510210:2510227:2510251:2510255:2510268:2510308:2510329:2510374:2510390:2510430:2510436:2510454:2510460	LY6/PLAUR domain containing 6 [Source:HGNC Symbol;Acc:28751]	.
-1.59701		---	1.57759	TSLP	NM_033035 // TSLP // thymic stromal lymphopoietin // 5q22.1 // 85480 /// NM_1385	1.53086	rn7sk	RNA, 7SK small nuclear	-	CCDC144B	1.50128	1.05268	0.00736211	0.070912	348254	3748449	coiled-coil domain containing 144B (pseudogene) [Source:HGNC Symbol;Acc:26704]	KCNQ5	3.60336	2.69122	1.11423e-11	1.57621e-09	56479	2913277:2913385:2913442:2913444:2913446	potassium voltage-gated channel, KQT-like subfamily, member 5 [Source:HGNC Symbol;Acc:6299]	TGIF2	2.42753	1.37008	0.000149501	0.0027329	60436	3883941	TGFB-induced factor homeobox 2 [Source:HGNC Symbol;Acc:15764]	C19orf57	2.72026	1.08315	3.73208e-09	9.9929e-08	79173	3852345	chromosome 19 open reading frame 57 [Source:HGNC Symbol;Acc:28153]	.
-1.59701		---	1.57685	NFIL3	NM_005384 // NFIL3 // nuclear factor, interleukin 3 regulated // 9q22 // 4783 //	1.52892		BC005072 // GenBank // Homo sapiens hypothetical protein MGC13008, mRNA (cDNA cl	-	PCSK9	-1.50359	0.428836	0.00949631	0.0829701	255738	2337407:2337442:2337454	proprotein convertase subtilisin/kexin type 9 [Source:HGNC Symbol;Acc:20001]	CNIH2	3.59924	3.52996	2.66543e-12	4.46423e-10	254263	3336094	cornichon family AMPA receptor auxiliary protein 2 [Source:HGNC Symbol;Acc:28744]	OLR1	2.42628	0.0813239	2.98832e-05	0.000726967	4973	3444043	oxidized low density lipoprotein (lectin-like) receptor 1 [Source:HGNC Symbol;Acc:8133]	NCR3LG1	2.71658	3.32494	2.22334e-19	2.60518e-17	374383	3322307	natural killer cell cytotoxicity receptor 3 ligand 1 [Source:HGNC Symbol;Acc:42400]	.
-1.59978	RNY4P7	hypothetical LOC100271832; RNA, Ro-associated Y5 pseudogene 10; RNA, Ro-associated Y1; RNA, Ro-associated Y4 pseudogene 7; RNA, Ro-associated Y4 pseudogene 19; RNA, Ro-associated Y3; hypothetical LOC100132111; RNA, Ro-associated Y4	1.5768	RNU6-2	RNA, U6 small nuclear 2; RNA, U6 small nuclear 1	1.5285	SNORA21	NR_002576 // RefSeq // Homo sapiens small nucleolar RNA, H/ACA box 21 (SNORA21),	-	CLDN11	-1.51535	6.70662	4.9536e-05	0.00254059	5010	2652027:2652064:2652067:2652113:2652157:2652217:2652239:2652249	claudin 11 [Source:HGNC Symbol;Acc:8514]	FLT4	3.59212	-0.0116672	7.05202e-06	0.000196236	2324	2890756:2890810	fms-related tyrosine kinase 4 [Source:HGNC Symbol;Acc:3767]	PTGS2	2.41596	3.58399	3.28844e-09	2.53568e-07	5743	2448382:2448404:2448441:2448452:2448458:2448472:2448514:2448539	prostaglandin-endoperoxide synthase 2 (prostaglandin G/H synthase and cyclooxygenase) [Source:HGNC Symbol;Acc:9605]	NR4A2	2.68601	3.64067	3.19926e-19	3.61602e-17	4929	2582124:2582165:2582216:2582224:2582235:2582239:2582255	nuclear receptor subfamily 4, group A, member 2 [Source:HGNC Symbol;Acc:7981]	.
-1.60506	rn7sk	RNA, 7SK small nuclear	1.57546	DHFRP2	dihydrofolate reductase pseudogene 2	1.52736	FOXK2	NM_004514 // RefSeq // Homo sapiens forkhead box K2 (FOXK2), mRNA. // chr17 // 1	-	KRT15	-1.52179	1.19826	0.00113223	0.0206266	3866	3757078:3757106	keratin 15 [Source:HGNC Symbol;Acc:6421]	DERL3	3.56944	2.56281	3.80899e-12	6.05346e-10	91319	3954910	derlin 3 [Source:HGNC Symbol;Acc:14236]	DCSTAMP	2.41469	0.0774916	2.7546e-05	0.000679201	81501	3110608:3110691:3110724:3110748	dendrocyte expressed seven transmembrane protein [Source:HGNC Symbol;Acc:18549]	GPRC5B	2.67562	-0.319353	9.5292e-06	0.000120145	51704	3683377	G protein-coupled receptor, family C, group 5, member B [Source:HGNC Symbol;Acc:13308]	.
-1.61025	SIT1	NM_014450 // SIT1 // signaling threshold regulating transmembrane adaptor 1 // 9	1.5743	RNF185	NR_024209 // RNF185 // ring finger protein 185 // 22q12.2 // 91445 /// NR_024210	1.52427	RPL23AP12	ribosomal protein L23a pseudogene 12	-	TLL2	-1.5224	1.8445	0.000763343	0.0160689	7093	3301800	tolloid-like 2 [Source:HGNC Symbol;Acc:11844]	KCNC4	3.56834	3.15096	2.20194e-11	2.89241e-09	3749	2351294	potassium voltage-gated channel, Shaw-related subfamily, member 4 [Source:HGNC Symbol;Acc:6236]	PCK2	2.40616	5.43832	8.38608e-25	7.11307e-22	5106	3529508	phosphoenolpyruvate carboxykinase 2 (mitochondrial) [Source:HGNC Symbol;Acc:8725]	NRCAM	2.67174	2.67317	1.16325e-13	6.57388e-12	4897	3067478	neuronal cell adhesion molecule [Source:HGNC Symbol;Acc:7994]	.
-1.6118		---	1.57421	TCEAL8	NM_153333 // TCEAL8 // transcription elongation factor A (SII)-like 8 // Xq22.1	1.52371	Mir223	microRNA 223	-	EVA1B	-1.5245	5.19494	8.77901e-10	5.57248e-07	55194	2406662	eva-1 homolog B (C. elegans) [Source:HGNC Symbol;Acc:25558]	EZH2	3.56063	5.15189	1.87555e-17	9.28612e-15	2146	3078348:3919610:3919614:3919662:3919681:3919722	enhancer of zeste homolog 2 (Drosophila) [Source:HGNC Symbol;Acc:3527]	SLFN13	2.40174	2.17268	4.41232e-09	3.24497e-07	146857	3753568:3753595	schlafen family member 13 [Source:HGNC Symbol;Acc:26481]	SCUBE3	2.62398	6.69643	6.70288e-08	1.4461e-06	222663	2904485	signal peptide, CUB domain, EGF-like 3 [Source:HGNC Symbol;Acc:13655]	.
-1.61226	NANOGP1	AY455283 // NANOGP1 // Nanog homeobox pseudogene 1 // 12p13 // 404635	1.57201	ZNF257	NM_033468 // ZNF257 // zinc finger protein 257 // 19q13 // 113835 /// ENST000004	1.51796	RNY4P7	hypothetical LOC100271832; RNA, Ro-associated Y5 pseudogene 10; RNA, Ro-associated Y1; RNA, Ro-associated Y4 pseudogene 7; RNA, Ro-associated Y4 pseudogene 19; RNA, Ro-associated Y3; hypothetical LOC100132111; RNA, Ro-associated Y4	-	RPL41	-1.5349	9.24201	2.79627e-07	6.38952e-05	6171	#N/A	ribosomal protein L41 [Source:HGNC Symbol;Acc:10354]	TEK	3.52603	0.957029	1.24715e-05	0.00032238	7010	3165825:3165894:3165896:3165898:3165902:3165904:3165907:3165916	TEK tyrosine kinase, endothelial [Source:HGNC Symbol;Acc:11724]	ARHGAP6	2.40055	1.88769	6.03278e-08	3.38128e-06	395	3999568	Rho GTPase activating protein 6 [Source:HGNC Symbol;Acc:676]	PASK	2.62368	2.42025	7.59353e-14	4.53199e-12	23178	2607055	PAS domain containing serine/threonine kinase [Source:HGNC Symbol;Acc:17270]	.
-1.61396	rn7sk	RNA, 7SK small nuclear	1.56867	ERI2	NM_001142725 // ERI2 // exoribonuclease 2 // 16p12.3 // 112479 /// NM_080663 //	1.5172		ENST00000458945 // ENSEMBL // ncrna:snoRNA chromosome:GRCh37:X:135216476:1352165	-	PGM5	-1.53914	1.27035	0.00234147	0.0332493	5239	2501515:2501532:3173508:3173559:3173603:3173605:3173607:3195910:3195919:3195921:3195932:3195943:3207921:3207958:3207978:3207983:3208002:3208063	phosphoglucomutase 5 [Source:HGNC Symbol;Acc:8908]	NRCAM	3.52059	3.38371	2.67028e-12	4.46423e-10	4897	3067478	neuronal cell adhesion molecule [Source:HGNC Symbol;Acc:7994]	ZNF788_2	2.38935	2.6012	2.11498e-08	1.33875e-06	#N/A	#N/A	#N/A	PCK2	2.61867	5.68848	2.52818e-45	2.93545e-42	5106	3529508	phosphoenolpyruvate carboxykinase 2 (mitochondrial) [Source:HGNC Symbol;Acc:8725]	.
-1.6221	RNU6-2	RNA, U6 small nuclear 2; RNA, U6 small nuclear 1	1.56624		---	1.51522	SNORA7B	small nucleolar RNA, H/ACA box 7A; small nucleolar RNA, H/ACA box 7B; ribosomal protein L32	-	AC018464.3	-1.56405	0.173937	0.00644464	0.0646246	101928036	#N/A	0	EXPH5	3.52043	0.104686	2.18348e-06	7.24433e-05	23086	3390195:3390223:3390232:3390245:3390273:3390293:3390307:3390311:3390315:3390323:3390326	exophilin 5 [Source:HGNC Symbol;Acc:30578]	SCUBE3	2.37859	6.41947	5.57238e-06	0.000176801	222663	2904485	signal peptide, CUB domain, EGF-like 3 [Source:HGNC Symbol;Acc:13655]	PLAT	2.60751	9.6467	1.68801e-13	9.4975e-12	5327	3133233:3133276:3133280:3133303	plasminogen activator, tissue [Source:HGNC Symbol;Acc:9051]	.
-1.62225	RNU6-2	RNA, U6 small nuclear 2; RNA, U6 small nuclear 1	1.56217	RNU6-2	RNA, U6 small nuclear 2; RNA, U6 small nuclear 1	1.51307		AK055262 // GenBank // Homo sapiens cDNA FLJ30700 fis, clone FCBBF2000940. // ch	-	KIF2C	-1.56929	3.31288	0.00072987	0.015678	11004	2334098	kinesin family member 2C [Source:HGNC Symbol;Acc:6393]	RIBC2	3.51987	0.968368	1.23763e-07	5.98948e-06	26150	3948590	RIB43A domain with coiled-coils 2 [Source:HGNC Symbol;Acc:13241]	AC025335.1	2.3703	1.95416	1.2076e-08	8.12923e-07	284023	3744003:3744006:3744008:3744010	0	PSAT1	2.58043	7.40529	9.80038e-36	5.00682e-33	29968	2419485:2419520:2419523:2419539:2419547:2651060:2651095:3175971:3176017:3176030	phosphoserine aminotransferase 1 [Source:HGNC Symbol;Acc:19129]	.
-1.62568	RNU6-2	RNA, U6 small nuclear 2; RNA, U6 small nuclear 1	1.56146	HEBP1	NM_015987 // HEBP1 // heme binding protein 1 // 12p13.1 // 50865 /// ENST0000001	1.51284	RNY4P7	hypothetical LOC100271832; RNA, Ro-associated Y5 pseudogene 10; RNA, Ro-associated Y1; RNA, Ro-associated Y4 pseudogene 7; RNA, Ro-associated Y4 pseudogene 19; RNA, Ro-associated Y3; hypothetical LOC100132111; RNA, Ro-associated Y4	-	FOXM1	-1.56981	3.31308	0.00348287	0.0437773	2305	3440598	forkhead box M1 [Source:HGNC Symbol;Acc:3818]	STRIP2	3.51971	2.51435	2.33288e-11	2.97339e-09	57464	3023483:3023550	striatin interacting protein 2 [Source:HGNC Symbol;Acc:22209]	CDH24	2.3666	3.75595	2.509e-10	2.51355e-08	64403	3557069	cadherin 24, type 2 [Source:HGNC Symbol;Acc:14265]	MT3	2.5802	1.15936	5.08907e-08	1.12065e-06	4504	3662093	metallothionein 3 [Source:HGNC Symbol;Acc:7408]	.
-1.63529	PNMA6B	paraneoplastic antigen like 6B; paraneoplastic antigen like 6A	1.55977	RNU4-2	RNA, U4 small nuclear 2; RNA, U4 small nuclear 1; RNA, U4 small nuclear 1B	1.51273	RNY4P7	hypothetical LOC100271832; RNA, Ro-associated Y5 pseudogene 10; RNA, Ro-associated Y1; RNA, Ro-associated Y4 pseudogene 7; RNA, Ro-associated Y4 pseudogene 19; RNA, Ro-associated Y3; hypothetical LOC100132111; RNA, Ro-associated Y4	-	RAB4B	-1.58216	3.38767	3.51968e-06	0.000428937	53916	3833793	RAB4B, member RAS oncogene family [Source:HGNC Symbol;Acc:9782]	PEG10	3.51901	8.76077	2.76184e-20	2.22207e-17	23089	#N/A	paternally expressed 10 [Source:HGNC Symbol;Acc:14005]	LEF1	2.35145	0.894305	7.78597e-06	0.000234186	51176	2781138:2781264:2781296:2781325:2781347	lymphoid enhancer-binding factor 1 [Source:HGNC Symbol;Acc:6551]	AC025335.1	2.57641	2.19737	4.26119e-13	2.28905e-11	284023	3744003:3744006:3744008:3744010	0	.
-1.64186	SCARNA10	NR_004387 // SCARNA10 // small Cajal body-specific RNA 10 // 12p13.31 // 692148	1.55725	NDUFB4	NM_004547 // NDUFB4 // NADH dehydrogenase (ubiquinone) 1 beta subcomplex, 4, 15k	1.51064		ENST00000459047 // ENSEMBL // ncrna:snoRNA chromosome:GRCh37:2:197079943:1970800	-	ARNT2	-1.61203	2.33411	5.46663e-05	0.00265896	9915	3604006	aryl-hydrocarbon receptor nuclear translocator 2 [Source:HGNC Symbol;Acc:16876]	CYP1B1	3.51366	5.46225	1.66426e-08	1.04e-06	1545	2548699:2548740:2548742	cytochrome P450, family 1, subfamily B, polypeptide 1 [Source:HGNC Symbol;Acc:2597]	KCNC4	2.33919	2.05556	2.22703e-07	1.09824e-05	3749	2351294	potassium voltage-gated channel, Shaw-related subfamily, member 4 [Source:HGNC Symbol;Acc:6236]	COL4A4	2.57011	1.0004	1.16001e-08	2.88804e-07	1286	2602110	collagen, type IV, alpha 4 [Source:HGNC Symbol;Acc:2206]	.
-1.64224	RNU6-2	RNA, U6 small nuclear 2; RNA, U6 small nuclear 1	1.55725	NDUFB4	NM_004547 // NDUFB4 // NADH dehydrogenase (ubiquinone) 1 beta subcomplex, 4, 15k	1.50815		AY032661 // GenBank // Homo sapiens lung squamous cell carcinoma related protein	-	ADRA1D	-1.61527	0.570152	0.00157324	0.0260395	146	3895891:3895917	adrenoceptor alpha 1D [Source:HGNC Symbol;Acc:280]	SH2D4A	3.50411	4.62207	2.19298e-13	4.95268e-11	63898	3088213:3088308:3088312:3088319:3088340:3088363:3088385:3088392:3088398	SH2 domain containing 4A [Source:HGNC Symbol;Acc:26102]	CLSPN	2.3379	4.20447	1.9056e-14	4.75392e-12	63967	2406420	claspin [Source:HGNC Symbol;Acc:19715]	PMP22	2.56783	6.08587	1.73747e-32	6.93467e-30	5376	3746574:3746606:3746609:3746611:3746614	peripheral myelin protein 22 [Source:HGNC Symbol;Acc:9118]	.
-1.64579	8045088	RNY4P7	1.5551	UQCRH	NM_006004 // UQCRH // ubiquinol-cytochrome c reductase hinge protein // 1p34.1 /	1.50686	AKR1B10	NM_020299 // RefSeq // Homo sapiens aldo-keto reductase family 1, member B10 (al	-	NQO1	-1.61993	8.59157	2.28354e-06	0.000318566	1728	3696666	NAD(P)H dehydrogenase, quinone 1 [Source:HGNC Symbol;Acc:2874]	TEX15	3.50209	2.91973	8.16509e-08	4.12193e-06	56154	3130244	testis expressed 15 [Source:HGNC Symbol;Acc:11738]	CLMP	2.33353	4.66689	2.07653e-09	1.73814e-07	79827	3395464:3395508:3395545:3395608:3395627	CXADR-like membrane protein [Source:HGNC Symbol;Acc:24039]	KCTD12	2.56295	4.68416	3.2461e-23	5.11842e-21	115207	3518418	potassium channel tetramerization domain containing 12 [Source:HGNC Symbol;Acc:14678]	.
-1.64884	VTRNA1-1	NR_026703 // VTRNA1-1 // vault RNA 1-1 // 5q31.3 // 56664	1.55478		---	1.50509		ENST00000453847 // ENSEMBL // cdna:pseudogene chromosome:GRCh37:1:152372052:1523	-	AC024592.12	-1.62981	0.887836	0.00254193	0.0350759	ENSG00000267740	#N/A	Uncharacterized protein [Source:UniProtKB/TrEMBL;Acc:K7EK78]	IGSF10	3.49669	0.245861	5.57138e-06	0.00016009	285313	2701109:2701155:2701161:2701197:2701219:2701231:2701239:2701242:2701248:2701290:2701292	immunoglobulin superfamily, member 10 [Source:HGNC Symbol;Acc:26384]	PIEZO2	2.31888	1.60021	7.11892e-08	3.9552e-06	63895	3798778	piezo-type mechanosensitive ion channel component 2 [Source:HGNC Symbol;Acc:26270]	BHLHE40	2.5582	6.69147	3.37004e-37	1.95646e-34	8553	2608725:2608761	basic helix-loop-helix family, member e40 [Source:HGNC Symbol;Acc:1046]	.
-1.64897	RNY4P7	hypothetical LOC100271832; RNA, Ro-associated Y5 pseudogene 10; RNA, Ro-associated Y1; RNA, Ro-associated Y4 pseudogene 7; RNA, Ro-associated Y4 pseudogene 19; RNA, Ro-associated Y3; hypothetical LOC100132111; RNA, Ro-associated Y4	1.5532		---	1.50083		BC033184 // GenBank // Homo sapiens cDNA clone IMAGE:4589035. // chr11 // 96 //	-	TK1	-1.63212	5.5852	1.57459e-05	0.00113577	7083	3772158:3772187	thymidine kinase 1, soluble [Source:HGNC Symbol;Acc:11830]	KLHL41	3.48396	0.813256	1.729e-05	0.00042476	10324	#N/A	kelch-like family member 41 [Source:HGNC Symbol;Acc:16905]	SLFN11	2.31422	6.38559	5.72615e-14	1.30096e-11	91607	3753500	schlafen family member 11 [Source:HGNC Symbol;Acc:26633]	SYNE2	2.533	4.54243	2.74155e-30	7.61198e-28	23224	3539724:3539987	spectrin repeat containing, nuclear envelope 2 [Source:HGNC Symbol;Acc:17084]	.
-1.65028	RN5S10	RNA, 5S ribosomal 9; RNA, 5S ribosomal 13; RNA, 5S ribosomal 12; RNA, 5S ribosomal 11; RNA, 5S ribosomal 10; RNA, 5S ribosomal 17; RNA, 5S ribosomal 16; RNA, 5S ribosomal 15; RNA, 5S ribosomal 14; RNA, 5S ribosomal 1; RNA, 5S ribosomal 2; RNA, 5S ribosomal 3; RNA, 5S ribosomal 4; RNA, 5S ribosomal 5; RNA, 5S ribosomal 6; RNA, 5S ribosomal 7; RNA, 5S ribosomal 8	1.55283		---	-1.50033		AK097860 // GenBank // Homo sapiens cDNA FLJ40541 fis, clone THYMU1000576. // ch	-	DLGAP5	-1.64047	3.14682	0.00017635	0.00601819	9787	3565663:3565703:3565716	discs, large (Drosophila) homolog-associated protein 5 [Source:HGNC Symbol;Acc:16864]	PASK	3.44761	3.10178	7.76547e-13	1.58674e-10	23178	2607055	PAS domain containing serine/threonine kinase [Source:HGNC Symbol;Acc:17270]	LPHN2	2.30109	5.16186	2.25001e-12	3.57836e-10	101927458	2343823:2343988	latrophilin 2 [Source:HGNC Symbol;Acc:18582]	SLC1A4	2.52082	6.42341	3.57061e-12	1.65832e-10	6509	2485636:2485676	solute carrier family 1 (glutamate/neutral amino acid transporter), member 4 [Source:HGNC Symbol;Acc:10942]	.
-1.65241	RNY4P7	hypothetical LOC100271832; RNA, Ro-associated Y5 pseudogene 10; RNA, Ro-associated Y1; RNA, Ro-associated Y4 pseudogene 7; RNA, Ro-associated Y4 pseudogene 19; RNA, Ro-associated Y3; hypothetical LOC100132111; RNA, Ro-associated Y4	1.55225	PSMB6	NM_002798 // PSMB6 // proteasome (prosome, macropain) subunit, beta type, 6 // 1	-1.50083	OR5M8	olfactory receptor, family 5, subfamily M, member 8	-	C6orf226	-1.64213	1.02129	0.00045437	0.0112222	441150	2954258	chromosome 6 open reading frame 226 [Source:HGNC Symbol;Acc:34431]	NFATC2	3.44108	1.38413	4.95988e-08	2.69403e-06	4773	3909553	nuclear factor of activated T-cells, cytoplasmic, calcineurin-dependent 2 [Source:HGNC Symbol;Acc:7776]	TSLP	2.29891	4.16331	6.78595e-08	3.78674e-06	85480	2823797	thymic stromal lymphopoietin [Source:HGNC Symbol;Acc:30743]	RRAGD	2.51222	0.79636	2.66621e-07	5.0374e-06	58528	2964231:2964268	Ras-related GTP binding D [Source:HGNC Symbol;Acc:19903]	.
-1.65255		---	1.55132	RPS28P6	ribosomal protein S28 pseudogene 6; ribosomal protein S28 pseudogene 9; ribosomal protein S28	-1.50122	SPATA41	spermatogenesis associated 41 (non-protein coding)	-	MEF2BNB	-1.64376	3.2934	8.74407e-06	0.000798604	729991	#N/A	MEF2B neighbor [Source:HGNC Symbol;Acc:37247]	OLR1	3.43576	0.895458	3.41696e-07	1.46135e-05	4973	3444043	oxidized low density lipoprotein (lectin-like) receptor 1 [Source:HGNC Symbol;Acc:8133]	CYTIP	2.28919	2.13258	4.26079e-08	2.48124e-06	9595	2582456:2582458:2582460:2582468:2582476	cytohesin 1 interacting protein [Source:HGNC Symbol;Acc:9506]	EREG	2.50675	6.92801	3.28842e-29	7.92447e-27	2069	2731513:2731540	epiregulin [Source:HGNC Symbol;Acc:3443]	.
-1.6611		---	1.55072	RNU5A	RNA, U5E small nuclear; RNA, U5A small nuclear; RNA, U5F small nuclear; RNA, U5B small nuclear 1; RNA, U5D small nuclear	-1.50211	ROCK1	BC041849 // GenBank // Homo sapiens Rho-associated, coiled-coil containing prote	-	SULT1A4	-1.64776	1.3015	0.000363333	0.00975162	101929857	#N/A	sulfotransferase family, cytosolic, 1A, phenol-preferring, member 4 [Source:HGNC Symbol;Acc:30004]	FBLL1	3.42653	0.68495	7.86142e-06	0.000214407	ENSG00000188573	2839708	fibrillarin-like 1 [Source:HGNC Symbol;Acc:35458]	NUP210	2.28871	2.9134	1.13927e-07	5.965e-06	23225	2640485:2663551:2663679:2663699	nucleoporin 210kDa [Source:HGNC Symbol;Acc:30052]	C2orf72	2.50024	1.41252	1.79654e-07	3.54643e-06	257407	2531691:2531693:2531708	chromosome 2 open reading frame 72 [Source:HGNC Symbol;Acc:27418]	.
-1.66117	PSPH	NM_004577 // PSPH // phosphoserine phosphatase // 7p15.2-p15.1 // 5723 /// ENST0	1.55052	PMAIP1	NM_021127 // PMAIP1 // phorbol-12-myristate-13-acetate-induced protein 1 // 18q2	-1.50253	VNN3	NM_078625 // RefSeq // Homo sapiens vanin 3 (VNN3), transcript variant 2, mRNA.	-	PCOLCE	-1.65785	5.04863	0.000408322	0.0104509	5118	3015682	procollagen C-endopeptidase enhancer [Source:HGNC Symbol;Acc:8738]	ATG9B	3.42454	1.66105	1.21506e-07	5.90245e-06	285973	3079257:3079311	autophagy related 9B [Source:HGNC Symbol;Acc:21899]	HELLS	2.26978	3.69751	4.623e-11	5.32075e-09	3070	3258910	helicase, lymphoid-specific [Source:HGNC Symbol;Acc:4861]	DKK2	2.49382	5.55346	2.95214e-08	6.89299e-07	27123	2780907	dickkopf WNT signaling pathway inhibitor 2 [Source:HGNC Symbol;Acc:2892]	.
-1.66256	OR4M2	NM_001004719 // OR4M2 // olfactory receptor, family 4, subfamily M, member 2 //	1.55049	NDUFAF4	NM_014165 // NDUFAF4 // NADH dehydrogenase (ubiquinone) 1 alpha subcomplex, asse	-1.50479	SEC14L4	NM_174977 // RefSeq // Homo sapiens SEC14-like 4 (S. cerevisiae) (SEC14L4), tran	-	SDF2L1	-1.6706	3.45565	2.0846e-07	5.18901e-05	23753	3938238	stromal cell-derived factor 2-like 1 [Source:HGNC Symbol;Acc:10676]	MT3	3.4218	1.80566	9.73207e-06	0.00025725	4504	3662093	metallothionein 3 [Source:HGNC Symbol;Acc:7408]	KCTD12	2.26868	4.36863	2.89822e-11	3.47868e-09	115207	3518418	potassium channel tetramerization domain containing 12 [Source:HGNC Symbol;Acc:14678]	KIAA1324L	2.49365	0.30517	6.20158e-05	0.000599595	222223	3059942	KIAA1324-like [Source:HGNC Symbol;Acc:21945]	.
-1.67007	RN5S10	RNA, 5S ribosomal 9; RNA, 5S ribosomal 13; RNA, 5S ribosomal 12; RNA, 5S ribosomal 11; RNA, 5S ribosomal 10; RNA, 5S ribosomal 17; RNA, 5S ribosomal 16; RNA, 5S ribosomal 15; RNA, 5S ribosomal 14; RNA, 5S ribosomal 1; RNA, 5S ribosomal 2; RNA, 5S ribosomal 3; RNA, 5S ribosomal 4; RNA, 5S ribosomal 5; RNA, 5S ribosomal 6; RNA, 5S ribosomal 7; RNA, 5S ribosomal 8	1.55013	H2AFV	NM_012412 // H2AFV // H2A histone family, member V // 7p13 // 94239 /// NM_20143	-1.50596	CCBP2	NM_001296 // RefSeq // Homo sapiens chemokine binding protein 2 (CCBP2), mRNA. /	-	OIP5	-1.67276	0.405871	0.00436821	0.0502304	11339	3619945	Opa interacting protein 5 [Source:HGNC Symbol;Acc:20300]	RUNX3	3.40841	0.934854	1.29101e-05	0.000330951	864	2401994:2402033:2402040:2402046:2402057	runt-related transcription factor 3 [Source:HGNC Symbol;Acc:10473]	SH2D4A	2.26603	3.49557	6.03599e-13	1.08163e-10	63898	3088213:3088308:3088312:3088319:3088340:3088363:3088385:3088392:3088398	SH2 domain containing 4A [Source:HGNC Symbol;Acc:26102]	OSBPL6	2.49062	3.35952	4.94165e-20	6.31148e-18	114880	2517588:2517663:2517665	oxysterol binding protein-like 6 [Source:HGNC Symbol;Acc:16388]	.
-1.67231		---	1.55004	ENSA	endosulfine alpha	-1.50604	RN5S10	RNA, 5S ribosomal 9; RNA, 5S ribosomal 13; RNA, 5S ribosomal 12; RNA, 5S ribosomal 11; RNA, 5S ribosomal 10; RNA, 5S ribosomal 17; RNA, 5S ribosomal 16; RNA, 5S ribosomal 15; RNA, 5S ribosomal 14; RNA, 5S ribosomal 1; RNA, 5S ribosomal 2; RNA, 5S ribosomal 3; RNA, 5S ribosomal 4; RNA, 5S ribosomal 5; RNA, 5S ribosomal 6; RNA, 5S ribosomal 7; RNA, 5S ribosomal 8	-	CPA4	-1.6728	2.54092	3.98737e-05	0.00218696	51200	3023883	carboxypeptidase A4 [Source:HGNC Symbol;Acc:15740]	OSBPL6	3.40781	4.13665	1.35589e-16	5.28922e-14	114880	2517588:2517663:2517665	oxysterol binding protein-like 6 [Source:HGNC Symbol;Acc:16388]	PSAT1	2.26364	7.06855	5.92241e-23	4.4324e-20	29968	2419485:2419520:2419523:2419539:2419547:2651060:2651095:3175971:3176017:3176030	phosphoserine aminotransferase 1 [Source:HGNC Symbol;Acc:19129]	SCLY	2.48208	0.775165	2.62397e-07	4.96493e-06	51540	2534615	selenocysteine lyase [Source:HGNC Symbol;Acc:18161]	.
-1.67829	SNORD115-25	NR_003342 // SNORD115-25 // small nucleolar RNA, C/D box 115-25 // 15q11.2 // 10	1.54915	TSPYL1	AK096882 // TSPYL1 // TSPY-like 1 // 6q22-q23 // 7259	-1.5061	P2RY8	NM_178129 // RefSeq // Homo sapiens purinergic receptor P2Y, G-protein coupled,	-	CDKN3	-1.6822	2.58168	9.58135e-05	0.0039252	1033	3536336	cyclin-dependent kinase inhibitor 3 [Source:HGNC Symbol;Acc:1791]	CHAC1	3.4068	5.66532	9.58574e-21	8.22648e-18	79094	3590275:3590322	ChaC, cation transport regulator homolog 1 (E. coli) [Source:HGNC Symbol;Acc:28680]	ARNTL2	2.24924	4.50265	2.00176e-11	2.4969e-09	56938	3409127:3409184	aryl hydrocarbon receptor nuclear translocator-like 2 [Source:HGNC Symbol;Acc:18984]	KLF11	2.47619	3.47101	9.20638e-21	1.26434e-18	8462	2469213	Kruppel-like factor 11 [Source:HGNC Symbol;Acc:11811]	.
-1.679	GPR116	NM_015234 // GPR116 // G protein-coupled receptor 116 // 6p12.3 // 221395 /// NM	1.54748	SNORD20	NR_002908 // SNORD20 // small nucleolar RNA, C/D box 20 // 2q12-qter // 6082	-1.5061	P2RY8	NM_178129 // RefSeq // Homo sapiens purinergic receptor P2Y, G-protein coupled,	-	CRISPLD2	-1.68258	2.66719	2.78521e-05	0.00168372	83716	3671935	cysteine-rich secretory protein LCCL domain containing 2 [Source:HGNC Symbol;Acc:25248]	THBD	3.39719	5.33284	1.43267e-09	1.13844e-07	7056	3901041	thrombomodulin [Source:HGNC Symbol;Acc:11784]	ADAM22	2.24589	0.621616	4.27264e-05	0.000965557	53616	#N/A	ADAM metallopeptidase domain 22 [Source:HGNC Symbol;Acc:201]	KRT9	2.47518	-0.207282	4.24416e-05	0.000436093	3857	3757138	keratin 9 [Source:HGNC Symbol;Acc:6447]	.
-1.67997	IGSF9B	NM_014987 // IGSF9B // immunoglobulin superfamily, member 9B // 11q25 // 22997 /	1.54544	SNORA63	small nucleolar RNA, H/ACA box 63	-1.50684	RNU6-2	RNA, U6 small nuclear 2; RNA, U6 small nuclear 1	-	RAC2	-1.68418	2.00131	9.01445e-05	0.00378935	5880	3960061:3960088:3960095	ras-related C3 botulinum toxin substrate 2 (rho family, small GTP binding protein Rac2) [Source:HGNC Symbol;Acc:9802]	C2CD4C	3.38191	0.131673	1.66694e-05	0.00041346	126567	3844547	C2 calcium-dependent domain containing 4C [Source:HGNC Symbol;Acc:29417]	ADAMTS4	2.24345	4.89506	6.4006e-15	1.73266e-12	9507	2440700	ADAM metallopeptidase with thrombospondin type 1 motif, 4 [Source:HGNC Symbol;Acc:220]	RBBP8	2.47003	5.50373	2.07891e-40	1.56187e-37	5932	3781429	retinoblastoma binding protein 8 [Source:HGNC Symbol;Acc:9891]	.
-1.68481	RN5S10	RNA, 5S ribosomal 9; RNA, 5S ribosomal 13; RNA, 5S ribosomal 12; RNA, 5S ribosomal 11; RNA, 5S ribosomal 10; RNA, 5S ribosomal 17; RNA, 5S ribosomal 16; RNA, 5S ribosomal 15; RNA, 5S ribosomal 14; RNA, 5S ribosomal 1; RNA, 5S ribosomal 2; RNA, 5S ribosomal 3; RNA, 5S ribosomal 4; RNA, 5S ribosomal 5; RNA, 5S ribosomal 6; RNA, 5S ribosomal 7; RNA, 5S ribosomal 8	1.54522	SNORD30	NR_002561 // SNORD30 // small nucleolar RNA, C/D box 30 // 11q13 // 9299	-1.50725	Hsn2	hereditary sensory neuropathy, type II	-	KCNJ2	-1.69383	2.00145	4.81281e-05	0.00249382	3759	3733275:3733290:3733299:3733333:3733357:3733364:3733413	potassium inwardly-rectifying channel, subfamily J, member 2 [Source:HGNC Symbol;Acc:6263]	LAMA1	3.38182	4.62201	7.12183e-21	6.54852e-18	284217	3797561:3797711:3797714:3797739:3797782:3797784:3797790:3797804:3797810:3797856:3797874:3797921:3797997:3798012:3798025:3798053:3798060	laminin, alpha 1 [Source:HGNC Symbol;Acc:6481]	SLC6A17	2.23446	4.18867	1.43761e-08	9.52638e-07	101928619	2351246	solute carrier family 6 (neutral amino acid transporter), member 17 [Source:HGNC Symbol;Acc:31399]	SLC25A19	2.46346	3.86219	1.82342e-24	3.28011e-22	60386	3770721	solute carrier family 25 (mitochondrial thiamine pyrophosphate carrier), member 19 [Source:HGNC Symbol;Acc:14409]	.
-1.68546	VWC2L	NM_001080500 // VWC2L // von Willebrand factor C domain-containing protein 2-lik	1.54439	SNORD79	NR_003939 // SNORD79 // small nucleolar RNA, C/D box 79 // 1q25.1 // 26770	-1.50726	RNY4P7	hypothetical LOC100271832; RNA, Ro-associated Y5 pseudogene 10; RNA, Ro-associated Y1; RNA, Ro-associated Y4 pseudogene 7; RNA, Ro-associated Y4 pseudogene 19; RNA, Ro-associated Y3; hypothetical LOC100132111; RNA, Ro-associated Y4	-	F2RL2	-1.69503	1.83287	0.00276881	0.0371173	2151	2863363	coagulation factor II (thrombin) receptor-like 2 [Source:HGNC Symbol;Acc:3539]	CDHR1	3.38037	-0.371322	1.70735e-05	0.000420592	92211	3255311	cadherin-related family member 1 [Source:HGNC Symbol;Acc:14550]	FLRT2	2.22784	1.87857	2.43855e-08	1.52836e-06	100506718	3546920:3546922:3546924:3546943:3546945:3546947:3546949:3546969:3547028:3547036:3547137:3547151:3547181:3547185:3547256:3547282:3547297	fibronectin leucine rich transmembrane protein 2 [Source:HGNC Symbol;Acc:3761]	SLC38A1	2.45769	6.21131	7.21718e-30	1.92037e-27	81539	3452231	solute carrier family 38, member 1 [Source:HGNC Symbol;Acc:13447]	.
-1.68556	RNY4P7	hypothetical LOC100271832; RNA, Ro-associated Y5 pseudogene 10; RNA, Ro-associated Y1; RNA, Ro-associated Y4 pseudogene 7; RNA, Ro-associated Y4 pseudogene 19; RNA, Ro-associated Y3; hypothetical LOC100132111; RNA, Ro-associated Y4	1.54426	RPS28P6	ribosomal protein S28 pseudogene 6; ribosomal protein S28 pseudogene 9; ribosomal protein S28	-1.51029	RNY4P7	hypothetical LOC100271832; RNA, Ro-associated Y5 pseudogene 10; RNA, Ro-associated Y1; RNA, Ro-associated Y4 pseudogene 7; RNA, Ro-associated Y4 pseudogene 19; RNA, Ro-associated Y3; hypothetical LOC100132111; RNA, Ro-associated Y4	-	TNFRSF6B	-1.70396	0.570418	0.00281601	0.0375805	8771	#N/A	tumor necrosis factor receptor superfamily, member 6b, decoy [Source:HGNC Symbol;Acc:11921]	WDR76	3.37932	4.57365	6.85272e-15	2.00489e-12	79968	3591704	WD repeat domain 76 [Source:HGNC Symbol;Acc:25773]	SLC1A4	2.22621	6.10785	2.23372e-09	1.85749e-07	6509	2485636:2485676	solute carrier family 1 (glutamate/neutral amino acid transporter), member 4 [Source:HGNC Symbol;Acc:10942]	STRIP2	2.45041	1.63813	2.88504e-10	9.52136e-09	57464	3023483:3023550	striatin interacting protein 2 [Source:HGNC Symbol;Acc:22209]	.
-1.68885	RNY4P7	hypothetical LOC100271832; RNA, Ro-associated Y5 pseudogene 10; RNA, Ro-associated Y1; RNA, Ro-associated Y4 pseudogene 7; RNA, Ro-associated Y4 pseudogene 19; RNA, Ro-associated Y3; hypothetical LOC100132111; RNA, Ro-associated Y4	1.54127		---	-1.51048		AK098573 // GenBank // Homo sapiens cDNA FLJ25707 fis, clone TST04879. // chr18	-	RP11-640M9.1	-1.70703	0.154823	0.0044641	0.0508267	101929438	#N/A	0	EVA1C	3.37853	1.07609	7.05796e-06	0.000196236	59271	3037703:3037716:3037718:3037722:3037724:3037739:3037745:3037758:3037760:3037776:3918104	eva-1 homolog C (C. elegans) [Source:HGNC Symbol;Acc:13239]	BCL2	2.21479	1.61712	5.7054e-06	0.000178864	596	3811339	B-cell CLL/lymphoma 2 [Source:HGNC Symbol;Acc:990]	FAM81A	2.44741	0.332675	1.41257e-06	2.26936e-05	145773	3596109	family with sequence similarity 81, member A [Source:HGNC Symbol;Acc:28379]	.
-1.69228	RNU6-2	RNA, U6 small nuclear 2; RNA, U6 small nuclear 1	1.54099		---	-1.51285	C10orf99	NM_207373 // RefSeq // Homo sapiens chromosome 10 open reading frame 99 (C10orf9	-	NHEJ1	-1.70828	0.884957	0.0043177	0.049921	79840	2599823	nonhomologous end-joining factor 1 [Source:HGNC Symbol;Acc:25737]	SLCO4A1	3.37769	0.731727	1.83107e-05	0.000443905	28231	3892812:3892868:3913420:3913436:3913460:3913475	solute carrier organic anion transporter family, member 4A1 [Source:HGNC Symbol;Acc:10953]	APLN	2.20281	1.49127	3.30432e-05	0.00078581	8862	4021250:4021325	apelin [Source:HGNC Symbol;Acc:16665]	FAM134B	2.4421	1.24137	7.93987e-08	1.68732e-06	54463	2849992	family with sequence similarity 134, member B [Source:HGNC Symbol;Acc:25964]	.
-1.7023	LOC146429	ENST00000333222 // LOC146429 // Putative solute carrier family 22 member ENSG000	1.54085	UBXN2B	NM_001077619 // UBXN2B // UBX domain protein 2B // 8q12.1 // 137886 /// ENST0000	-1.51525		ENST00000459620 // ENSEMBL // ncrna:snoRNA chromosome:GRCh37:2:219049702:2190498	-	RP11-879F14.2	-1.72032	2.51478	1.1046e-05	0.000953583	100130938	#N/A	0	STRA6	3.37219	2.31002	1.30539e-06	4.60391e-05	64220	3632806:3632858	stimulated by retinoic acid 6 [Source:HGNC Symbol;Acc:30650]	RBBP8	2.20103	5.20945	1.63219e-14	4.15328e-12	5932	3781429	retinoblastoma binding protein 8 [Source:HGNC Symbol;Acc:9891]	TFAP2A	2.44117	3.67702	4.0321e-16	3.25937e-14	7020	2894519:2894532:2941476:2941532	transcription factor AP-2 alpha (activating enhancer binding protein 2 alpha) [Source:HGNC Symbol;Acc:11742]	.
-1.70301	RN5S10	RNA, 5S ribosomal 9; RNA, 5S ribosomal 13; RNA, 5S ribosomal 12; RNA, 5S ribosomal 11; RNA, 5S ribosomal 10; RNA, 5S ribosomal 17; RNA, 5S ribosomal 16; RNA, 5S ribosomal 15; RNA, 5S ribosomal 14; RNA, 5S ribosomal 1; RNA, 5S ribosomal 2; RNA, 5S ribosomal 3; RNA, 5S ribosomal 4; RNA, 5S ribosomal 5; RNA, 5S ribosomal 6; RNA, 5S ribosomal 7; RNA, 5S ribosomal 8	1.53937	SNORA18	small nucleolar RNA, H/ACA box 18	-1.51566	ADAM21	NM_003813 // RefSeq // Homo sapiens ADAM metallopeptidase domain 21 (ADAM21), mR	-	FAM189A1	-1.7207	0.861873	0.000381903	0.0100171	23359	3615455	family with sequence similarity 189, member A1 [Source:HGNC Symbol;Acc:29075]	NCR3LG1	3.37057	3.87896	5.02203e-16	1.79579e-13	374383	3322307	natural killer cell cytotoxicity receptor 3 ligand 1 [Source:HGNC Symbol;Acc:42400]	SPINT1	2.17316	0.390381	0.000134419	0.00251132	6692	3590164	serine peptidase inhibitor, Kunitz type 1 [Source:HGNC Symbol;Acc:11246]	TNFAIP3	2.44014	5.71175	1.00043e-37	6.08454e-35	7128	2927506:2927553	tumor necrosis factor, alpha-induced protein 3 [Source:HGNC Symbol;Acc:11896]	.
-1.71143		---	1.53934	C5orf54	NM_022090 // C5orf54 // chromosome 5 open reading frame 54 // 5q33.3 // 63920 //	-1.51603		ENST00000425829 // ENSEMBL // cdna:pseudogene chromosome:GRCh37:14:20336401:2033	-	LINC00087	-1.7411	0.575186	0.000673455	0.0147915	644596	4022956	long intergenic non-protein coding RNA 87 [Source:HGNC Symbol;Acc:34500]	BMPR1B	3.36147	0.118204	3.70805e-06	0.000115252	658	2736462:2736526:2736550:2736558:2736607:2736612	bone morphogenetic protein receptor, type IB [Source:HGNC Symbol;Acc:1077]	SETBP1	2.17047	2.52492	3.46234e-08	2.06442e-06	26040	3786471:3786655	SET binding protein 1 [Source:HGNC Symbol;Acc:15573]	RPP25	2.4333	3.05468	8.26784e-17	7.38439e-15	54913	3633236:3633275	ribonuclease P/MRP 25kDa subunit [Source:HGNC Symbol;Acc:30361]	.
-1.71153	RNU4-2	RNA, U4 small nuclear 2; RNA, U4 small nuclear 1; RNA, U4 small nuclear 1B	1.53789	RNU6-2	RNA, U6 small nuclear 2; RNA, U6 small nuclear 1	-1.51839		NC_001807 // GenBank // gi|17981852|ref|NC_001807.4|:5513-5580; gene=TRNW; produ	-	CTC-479C5.12	-1.7521	0.799994	0.000616668	0.0139488	ENSG00000261884	#N/A	0	KCTD12	3.35382	5.35664	2.8205e-17	1.25201e-14	115207	3518418	potassium channel tetramerization domain containing 12 [Source:HGNC Symbol;Acc:14678]	SLC25A19	2.15856	3.53928	1.15793e-10	1.25918e-08	60386	3770721	solute carrier family 25 (mitochondrial thiamine pyrophosphate carrier), member 19 [Source:HGNC Symbol;Acc:14409]	IL8	2.42298	3.83259	2.08691e-07	4.02889e-06	3576	2731332	interleukin 8 [Source:HGNC Symbol;Acc:6025]	.
-1.72018	SDAD1	NM_018115 // SDAD1 // SDA1 domain containing 1 // 4q21.1 // 55153 /// ENST000003	1.53629	SUMO3	SMT3 suppressor of mif two 3 homolog 2 (S. cerevisiae) pseudogene; SMT3 suppressor of mif two 3 homolog 2 (S. cerevisiae); SMT3 suppressor of mif two 3 homolog 3 (S. cerevisiae)	-1.52104	OR13H1	NM_001004486 // RefSeq // Homo sapiens olfactory receptor, family 13, subfamily	-	KRTAP4-9	-1.76122	2.04866	5.30415e-05	0.00264016	100132386	3721187	keratin associated protein 4-9 [Source:HGNC Symbol;Acc:18910]	SPINT1	3.35259	1.35126	1.22154e-05	0.000316396	6692	3590164	serine peptidase inhibitor, Kunitz type 1 [Source:HGNC Symbol;Acc:11246]	CHST15	2.15145	4.37854	8.06264e-09	5.66746e-07	51363	3268940:3268975:3268993:3268996:3269010:3269048:4038415	carbohydrate (N-acetylgalactosamine 4-sulfate 6-O) sulfotransferase 15 [Source:HGNC Symbol;Acc:18137]	DHRS3	2.41927	0.223682	9.94417e-06	0.000124884	9249	2397025	dehydrogenase/reductase (SDR family) member 3 [Source:HGNC Symbol;Acc:17693]	.
-1.73199	C21orf94	NR_027246 // C21orf94 // chromosome 21 open reading frame 94 // 21q21.3 // 24670	1.53571	RN5S10	RNA, 5S ribosomal 9; RNA, 5S ribosomal 13; RNA, 5S ribosomal 12; RNA, 5S ribosomal 11; RNA, 5S ribosomal 10; RNA, 5S ribosomal 17; RNA, 5S ribosomal 16; RNA, 5S ribosomal 15; RNA, 5S ribosomal 14; RNA, 5S ribosomal 1; RNA, 5S ribosomal 2; RNA, 5S ribosomal 3; RNA, 5S ribosomal 4; RNA, 5S ribosomal 5; RNA, 5S ribosomal 6; RNA, 5S ribosomal 7; RNA, 5S ribosomal 8	-1.52141	CRCT1	NM_019060 // RefSeq // Homo sapiens cysteine-rich C-terminal 1 (CRCT1), mRNA. //	-	ACSS1	-1.78768	0.91123	0.00022529	0.00706186	84532	3901696:3901745:3901749:3901755	acyl-CoA synthetase short-chain family member 1 [Source:HGNC Symbol;Acc:16091]	PLXNA2	3.35002	2.73524	4.03227e-10	3.76141e-08	5362	2453365:2453368:2453370:2453467:2453481:2453489:2453546:2453550:2453558:2453571	plexin A2 [Source:HGNC Symbol;Acc:9100]	C17orf58	2.14935	4.0591	1.8953e-10	1.96048e-08	284018	3723881:3768280:3768295:3768299	chromosome 17 open reading frame 58 [Source:HGNC Symbol;Acc:27568]	VGF	2.41094	0.72104	1.42707e-06	2.28976e-05	7425	3064462	VGF nerve growth factor inducible [Source:HGNC Symbol;Acc:12684]	.
-1.73642	RPL7P20	ribosomal protein L7 pseudogene 26; ribosomal protein L7 pseudogene 16; ribosomal protein L7; ribosomal protein L7 pseudogene 32; ribosomal protein L7 pseudogene 23; ribosomal protein L7 pseudogene 24; ribosomal protein L7 pseudogene 20	1.53235	RPS28	NM_001031 // RPS28 // ribosomal protein S28 // 19p13.2 // 6234 /// ENST000004170	-1.52439		ENST00000327881 // ENSEMBL // cdna:known chromosome:GRCh37:19:58830631:58830951:	-	MPP4	-1.79163	2.83704	4.51862e-06	0.000503192	58538	2594987:2595040	membrane protein, palmitoylated 4 (MAGUK p55 subfamily member 4) [Source:HGNC Symbol;Acc:13680]	SLC1A4	3.31681	7.0964	9.73964e-13	1.87132e-10	6509	2485636:2485676	solute carrier family 1 (glutamate/neutral amino acid transporter), member 4 [Source:HGNC Symbol;Acc:10942]	SEMA6A	2.12638	0.341515	0.000211845	0.00360817	57556	2872047:2872133:2872137:2872145:2872147:2872170:2872261:2872277:2872297:2872308	sema domain, transmembrane domain (TM), and cytoplasmic domain, (semaphorin) 6A [Source:HGNC Symbol;Acc:10738]	KRT18	2.40878	8.0458	5.94109e-27	1.26466e-24	3875	2387483:2387500:2547286:2590557:2591754:2591760:2591762:2591764:2591766:2591768:2591770:2591772:2591774:2663326:2698434:2698438:2698457:2698490:2698493:2698497:2823518:3360708:3415576:3415607:3415611:3469238:3668077:3668114:3668116:3668119:3668253:3668271:3668274:3668301:3668315:3668317:3668326	keratin 18 [Source:HGNC Symbol;Acc:6430]	.
-1.74714	RNU4-2	NR_003137 // RNU4-2 // RNA, U4 small nuclear 2 // 12q24.31 // 26834	1.53191	HINT3	NM_138571 // HINT3 // histidine triad nucleotide binding protein 3 // 6q22.32 //	-1.52558	OR10H5	olfactory receptor, family 10, subfamily H, member 5	-	PTTG1	-1.79401	3.90018	2.17929e-07	5.32041e-05	9232	2838201:2838221:2838311	pituitary tumor-transforming 1 [Source:HGNC Symbol;Acc:9690]	GCH1	3.29464	3.16747	9.75034e-12	1.41029e-09	2643	3565524:3565565	GTP cyclohydrolase 1 [Source:HGNC Symbol;Acc:4193]	KCNT2	2.1057	1.4481	2.34824e-06	8.61e-05	343450	2449391:2449530	potassium channel, subfamily T, member 2 [Source:HGNC Symbol;Acc:18866]	STRA6	2.39985	1.53985	1.66672e-08	4.02408e-07	64220	3632806:3632858	stimulated by retinoic acid 6 [Source:HGNC Symbol;Acc:30650]	.
-1.76509	SNORA68	NR_000012 // SNORA68 // small nucleolar RNA, H/ACA box 68 // 19p13 // 26780	1.53159	FBXO9	AK095307 // FBXO9 // F-box protein 9 // 6p12.3-p11.2 // 26268	-1.52937	TMEM210	transmembrane protein 210	-	RP11-152F13.10	-1.8057	1.90531	1.59245e-05	0.00113783	ENSG00000260836	#N/A	0	MASP1	3.29182	-0.259076	2.64181e-05	0.000607285	5648	2709631	mannan-binding lectin serine peptidase 1 (C4/C2 activating component of Ra-reactive factor) [Source:HGNC Symbol;Acc:6901]	SLIT2	2.10131	4.72602	3.71168e-13	6.88207e-11	9353	2720584:2720722:2720725:2720727	slit homolog 2 (Drosophila) [Source:HGNC Symbol;Acc:11086]	NTN1	2.39949	1.7476	3.05545e-10	1.00319e-08	9423	3709838:3709932:3709997	netrin 1 [Source:HGNC Symbol;Acc:8029]	.
-1.76521	DLEU2	NR_002612 // DLEU2 // deleted in lymphocytic leukemia 2 (non-protein coding) //	1.52955	KLF11	NM_003597 // KLF11 // Kruppel-like factor 11 // 2p25 // 8462 /// ENST00000305883	-1.53124		AK055281 // GenBank // Homo sapiens cDNA FLJ30719 fis, clone FCBBF2001718. // ch	-	BIRC5	-1.87542	4.41902	1.29258e-05	0.00102854	332	3736290	baculoviral IAP repeat containing 5 [Source:HGNC Symbol;Acc:593]	CXCL6	3.29007	-0.270514	4.25725e-05	0.000913393	6372	2731350:2731359:2731367	chemokine (C-X-C motif) ligand 6 [Source:HGNC Symbol;Acc:10643]	TREH	2.09944	0.900417	8.61619e-05	0.00173181	11181	3393891:3393917:3393921:3393923:3393927:3393929:3393934:3393936:3393938:3393944	trehalase (brush-border membrane glycoprotein) [Source:HGNC Symbol;Acc:12266]	ROR1	2.38788	3.00702	1.47597e-15	1.10241e-13	4919	2339872:2339995	receptor tyrosine kinase-like orphan receptor 1 [Source:HGNC Symbol;Acc:10256]	.
-1.7764	RNY4P7	hypothetical LOC100271832; RNA, Ro-associated Y5 pseudogene 10; RNA, Ro-associated Y1; RNA, Ro-associated Y4 pseudogene 7; RNA, Ro-associated Y4 pseudogene 19; RNA, Ro-associated Y3; hypothetical LOC100132111; RNA, Ro-associated Y4	1.52649	ZNF32	NM_006973 // ZNF32 // zinc finger protein 32 // 10q22-q25 // 7580 /// NM_0010053	-1.53196	RNY4P7	hypothetical LOC100271832; RNA, Ro-associated Y5 pseudogene 10; RNA, Ro-associated Y1; RNA, Ro-associated Y4 pseudogene 7; RNA, Ro-associated Y4 pseudogene 19; RNA, Ro-associated Y3; hypothetical LOC100132111; RNA, Ro-associated Y4	-	NDUFB8_2	-1.87978	5.0769	2.67059e-07	6.27835e-05	#N/A	#N/A	#N/A	PMAIP1	3.25797	5.16911	1.17311e-13	2.75172e-11	5366	3790704	phorbol-12-myristate-13-acetate-induced protein 1 [Source:HGNC Symbol;Acc:9108]	SORBS1	2.09909	0.0708386	0.000366218	0.00561372	10580	3301263:3301510	sorbin and SH3 domain containing 1 [Source:HGNC Symbol;Acc:14565]	MOCOS	2.38232	1.72857	3.22983e-10	1.05502e-08	55034	3784783:3784836:3784838	molybdenum cofactor sulfurase [Source:HGNC Symbol;Acc:18234]	.
-1.80158	RNY4P7	hypothetical LOC100271832; RNA, Ro-associated Y5 pseudogene 10; RNA, Ro-associated Y1; RNA, Ro-associated Y4 pseudogene 7; RNA, Ro-associated Y4 pseudogene 19; RNA, Ro-associated Y3; hypothetical LOC100132111; RNA, Ro-associated Y4	1.52646	RPS25	NM_001028 // RPS25 // ribosomal protein S25 // 11q23.3 // 6230 /// ENST000002369	-1.533	GALNT8	NM_017417 // RefSeq // Homo sapiens UDP-N-acetyl-alpha-D-galactosamine:polypepti	-	GGT5	-1.88118	4.17906	3.04761e-06	0.000394789	2687	3901442:3901448:3955185	gamma-glutamyltransferase 5 [Source:HGNC Symbol;Acc:4260]	C2orf72	3.24904	1.98485	1.83212e-07	8.3932e-06	257407	2531691:2531693:2531708	chromosome 2 open reading frame 72 [Source:HGNC Symbol;Acc:27418]	CACHD1	2.09396	2.62526	3.56908e-07	1.67562e-05	57685	2340078	cache domain containing 1 [Source:HGNC Symbol;Acc:29314]	CBX2	2.37608	2.09127	3.21858e-11	1.26485e-09	84733	3736985:3737003:3737010:3737026:3737028:3737030:3737032:3737061:3737072	chromobox homolog 2 [Source:HGNC Symbol;Acc:1552]	.
-1.80158		---	1.52645	ANP32A	NM_006305 // ANP32A // acidic (leucine-rich) nuclear phosphoprotein 32 family, m	-1.53572	FLJ31958	AK056520 // GenBank // Homo sapiens cDNA FLJ31958 fis, clone NT2RP7007406. // ch	-	NDRG4	-1.9038	1.18877	0.000349829	0.0095133	65009	3663287	NDRG family member 4 [Source:HGNC Symbol;Acc:14466]	PCK2	3.242	6.22067	1.20754e-22	1.94308e-19	5106	3529508	phosphoenolpyruvate carboxykinase 2 (mitochondrial) [Source:HGNC Symbol;Acc:8725]	DPY19L2P2	2.08923	0.441524	8.40464e-05	0.00170003	349152	#N/A	DPY19L2 pseudogene 2 [Source:HGNC Symbol;Acc:21764]	PIM1	2.36998	3.34264	2.01362e-14	1.26068e-12	5292	2905404	pim-1 oncogene [Source:HGNC Symbol;Acc:8986]	.
-1.81843	RNU6-2	RNA, U6 small nuclear 2; RNA, U6 small nuclear 1	1.52568	UGT2B7	NM_001074 // UGT2B7 // UDP glucuronosyltransferase 2 family, polypeptide B7 // 4	-1.53696	RN5S10	RNA, 5S ribosomal 9; RNA, 5S ribosomal 13; RNA, 5S ribosomal 12; RNA, 5S ribosomal 11; RNA, 5S ribosomal 10; RNA, 5S ribosomal 17; RNA, 5S ribosomal 16; RNA, 5S ribosomal 15; RNA, 5S ribosomal 14; RNA, 5S ribosomal 1; RNA, 5S ribosomal 2; RNA, 5S ribosomal 3; RNA, 5S ribosomal 4; RNA, 5S ribosomal 5; RNA, 5S ribosomal 6; RNA, 5S ribosomal 7; RNA, 5S ribosomal 8	-	SNCG	-1.91313	-0.0313589	0.00130878	0.022729	6623	3256164:3256188	synuclein, gamma (breast cancer-specific protein 1) [Source:HGNC Symbol;Acc:11141]	KCTD14	3.24125	1.86807	4.59398e-06	0.000137531	100532726	3383130	potassium channel tetramerization domain containing 14 [Source:HGNC Symbol;Acc:23295]	SERPINE2	2.08602	5.55809	9.64766e-10	8.23806e-08	5270	2601414:2601470	serpin peptidase inhibitor, clade E (nexin, plasminogen activator inhibitor type 1), member 2 [Source:HGNC Symbol;Acc:8951]	TNFSF9	2.35968	0.887253	1.27006e-07	2.57666e-06	8744	3818468:3818487:3818491	tumor necrosis factor (ligand) superfamily, member 9 [Source:HGNC Symbol;Acc:11939]	.
-1.8389	RN5S10	RNA, 5S ribosomal 9; RNA, 5S ribosomal 13; RNA, 5S ribosomal 12; RNA, 5S ribosomal 11; RNA, 5S ribosomal 10; RNA, 5S ribosomal 17; RNA, 5S ribosomal 16; RNA, 5S ribosomal 15; RNA, 5S ribosomal 14; RNA, 5S ribosomal 1; RNA, 5S ribosomal 2; RNA, 5S ribosomal 3; RNA, 5S ribosomal 4; RNA, 5S ribosomal 5; RNA, 5S ribosomal 6; RNA, 5S ribosomal 7; RNA, 5S ribosomal 8	1.52469	RNU2-2	RNA, U2 small nuclear 1; RNA, U2 small nuclear 2	-1.54365	RNU6-2	RNA, U6 small nuclear 2; RNA, U6 small nuclear 1	-	THEMIS	-1.9178	0.122942	0.000590109	0.0135224	387357	2973340	thymocyte selection associated [Source:HGNC Symbol;Acc:21569]	ELOVL7	3.2408	0.16097	6.008e-06	0.000169608	79993	2858636	ELOVL fatty acid elongase 7 [Source:HGNC Symbol;Acc:26292]	NFATC2	2.07644	0.267684	0.000164034	0.00296029	4773	3909553	nuclear factor of activated T-cells, cytoplasmic, calcineurin-dependent 2 [Source:HGNC Symbol;Acc:7776]	HES6	2.35585	2.12682	4.63227e-11	1.77136e-09	55502	2605735	hes family bHLH transcription factor 6 [Source:HGNC Symbol;Acc:18254]	.
-1.84988	RN7SL1	RNA, 7SL, cytoplasmic 2; RNA, 7SL, cytoplasmic 1	1.5235	LINC00238	NR_024338 // C14orf53 // chromosome 14 open reading frame 53 // 14q23.3 // 44018	-1.54454	RN5S10	RNA, 5S ribosomal 9; RNA, 5S ribosomal 13; RNA, 5S ribosomal 12; RNA, 5S ribosomal 11; RNA, 5S ribosomal 10; RNA, 5S ribosomal 17; RNA, 5S ribosomal 16; RNA, 5S ribosomal 15; RNA, 5S ribosomal 14; RNA, 5S ribosomal 1; RNA, 5S ribosomal 2; RNA, 5S ribosomal 3; RNA, 5S ribosomal 4; RNA, 5S ribosomal 5; RNA, 5S ribosomal 6; RNA, 5S ribosomal 7; RNA, 5S ribosomal 8	-	PDF	-1.91937	0.460813	0.000488562	0.0116804	64146	#N/A	peptide deformylase (mitochondrial) [Source:HGNC Symbol;Acc:30012]	GALNT18	3.2382	3.23506	5.65094e-10	5.05783e-08	374378	3363091	UDP-N-acetyl-alpha-D-galactosamine:polypeptide N-acetylgalactosaminyltransferase 18 [Source:HGNC Symbol;Acc:30488]	WNT9A	2.06138	2.52645	1.07125e-05	0.000306972	7483	2459352	wingless-type MMTV integration site family, member 9A [Source:HGNC Symbol;Acc:12778]	ANK3	2.35308	3.49009	7.06868e-18	7.05322e-16	288	3290875:3291135	ankyrin 3, node of Ranvier (ankyrin G) [Source:HGNC Symbol;Acc:494]	.
-1.87429		---	1.52302	HMGN5	NM_030763 // NSBP1 // nucleosomal binding protein 1 // Xq13.3 // 79366 /// ENST0	-1.54551	RN7SL1	RNA, 7SL, cytoplasmic 2; RNA, 7SL, cytoplasmic 1	-	C7orf55	-1.92318	-0.03247	0.00130172	0.0226685	154791	3026969	chromosome 7 open reading frame 55 [Source:HGNC Symbol;Acc:26946]	HTRA3	3.23007	1.64268	6.10898e-06	0.000172081	94031	2717688	HtrA serine peptidase 3 [Source:HGNC Symbol;Acc:30406]	PHGDH	2.05713	6.21751	3.14314e-14	7.27095e-12	26227	2354634:2354741	phosphoglycerate dehydrogenase [Source:HGNC Symbol;Acc:8923]	NAV2	2.35031	2.76977	3.81925e-12	1.75789e-10	89797	3323052:3323246:3323262:3323269:3323288:3323319:3323365:3323380:3323389:3323401	neuron navigator 2 [Source:HGNC Symbol;Acc:15997]	.
-1.87525	SNORD3A	small nucleolar RNA, C/D box 3B-1; small nucleolar RNA, C/D box 3B-2; small nucleolar RNA, C/D box 3A; small nucleolar RNA, C/D box 3C; small nucleolar RNA, C/D box 3D	1.52246	OR4N4	NM_001005241 // OR4N4 // olfactory receptor, family 4, subfamily N, member 4 //	-1.54753	AADACL3	NM_001103170 // RefSeq // Homo sapiens arylacetamide deacetylase-like 3 (AADACL3	-	APOBEC3B	-1.92762	2.43795	0.000129742	0.00494619	9582	3945545:3945565	apolipoprotein B mRNA editing enzyme, catalytic polypeptide-like 3B [Source:HGNC Symbol;Acc:17352]	PSAT1	3.22152	7.9567	4.15587e-19	2.67493e-16	29968	2419485:2419520:2419523:2419539:2419547:2651060:2651095:3175971:3176017:3176030	phosphoserine aminotransferase 1 [Source:HGNC Symbol;Acc:19129]	CHAF1B	2.05398	3.83992	3.54925e-12	5.42337e-10	8208	3920003:3920066:3920081:3920083	chromatin assembly factor 1, subunit B (p60) [Source:HGNC Symbol;Acc:1911]	CHRNA5	2.34845	1.80848	1.67811e-10	5.88815e-09	1138	3603436:3603458	cholinergic receptor, nicotinic, alpha 5 (neuronal) [Source:HGNC Symbol;Acc:1959]	.
-1.87587	RN5S10	RNA, 5S ribosomal 9; RNA, 5S ribosomal 13; RNA, 5S ribosomal 12; RNA, 5S ribosomal 11; RNA, 5S ribosomal 10; RNA, 5S ribosomal 17; RNA, 5S ribosomal 16; RNA, 5S ribosomal 15; RNA, 5S ribosomal 14; RNA, 5S ribosomal 1; RNA, 5S ribosomal 2; RNA, 5S ribosomal 3; RNA, 5S ribosomal 4; RNA, 5S ribosomal 5; RNA, 5S ribosomal 6; RNA, 5S ribosomal 7; RNA, 5S ribosomal 8	1.52242	LYZL2	NM_183058 // LYZL2 // lysozyme-like 2 // 10p11.23 // 119180 /// ENST00000375318	-1.55385	RNU6-2	RNA, U6 small nuclear 2; RNA, U6 small nuclear 1	-	AIF1L	-1.93185	2.729	0.0246889	0.152348	83543	3191877	allograft inflammatory factor 1-like [Source:HGNC Symbol;Acc:28904]	TIMP3	3.20067	6.48733	2.27291e-10	2.21661e-08	7078	3943504:3943581:3943608:3943610:3943626:3943630:3943662:3943716:3943762:3943770:3943778:3943796:3943851:3943862:3943879:3943887	TIMP metallopeptidase inhibitor 3 [Source:HGNC Symbol;Acc:11822]	TENM4	2.0431	2.19706	0.000403292	0.00602019	26011	3383394:3383728:3383737:3383780:3383802:3383804:3383823:3383825:3383850:3383860:3383875:3383923:3383989	teneurin transmembrane protein 4 [Source:HGNC Symbol;Acc:29945]	TPD52	2.34447	2.42056	1.24526e-12	6.26158e-11	7163	3141857:3141922:3141925:3141934:3141946:3141959:3141961:3141963:3141965:3141967:3141969:3141973	tumor protein D52 [Source:HGNC Symbol;Acc:12005]	.
-1.93031	RNY4P7	hypothetical LOC100271832; RNA, Ro-associated Y5 pseudogene 10; RNA, Ro-associated Y1; RNA, Ro-associated Y4 pseudogene 7; RNA, Ro-associated Y4 pseudogene 19; RNA, Ro-associated Y3; hypothetical LOC100132111; RNA, Ro-associated Y4	1.52012	KITLG	NM_000899 // KITLG // KIT ligand // 12q22 // 4254 /// NM_003994 // KITLG // KIT	-1.55622		AK123815 // GenBank // Homo sapiens cDNA FLJ41821 fis, clone NT2RI2016128. // ch	-	GPX1	-1.93187	6.96319	2.14483e-12	4.53811e-09	2876	#N/A	glutathione peroxidase 1 [Source:HGNC Symbol;Acc:4553]	RGS2	3.19889	3.40332	5.23021e-08	2.81709e-06	5997	2372858	regulator of G-protein signaling 2, 24kDa [Source:HGNC Symbol;Acc:9998]	HRH1	2.04096	2.01482	4.90578e-06	0.000160867	3269	2610707:2610726:2610728	histamine receptor H1 [Source:HGNC Symbol;Acc:5182]	MEDAG	2.33776	5.37281	4.9329e-11	1.86399e-09	84935	3484117	mesenteric estrogen-dependent adipogenesis [Source:HGNC Symbol;Acc:25926]	.
-1.96143	RNY4P7	hypothetical LOC100271832; RNA, Ro-associated Y5 pseudogene 10; RNA, Ro-associated Y1; RNA, Ro-associated Y4 pseudogene 7; RNA, Ro-associated Y4 pseudogene 19; RNA, Ro-associated Y3; hypothetical LOC100132111; RNA, Ro-associated Y4	1.51982	RPL22L1	NM_001099645 // RPL22L1 // ribosomal protein L22-like 1 // 3q26.2 // 200916 ///	-1.55712	RN5S10	RNA, 5S ribosomal 9; RNA, 5S ribosomal 13; RNA, 5S ribosomal 12; RNA, 5S ribosomal 11; RNA, 5S ribosomal 10; RNA, 5S ribosomal 17; RNA, 5S ribosomal 16; RNA, 5S ribosomal 15; RNA, 5S ribosomal 14; RNA, 5S ribosomal 1; RNA, 5S ribosomal 2; RNA, 5S ribosomal 3; RNA, 5S ribosomal 4; RNA, 5S ribosomal 5; RNA, 5S ribosomal 6; RNA, 5S ribosomal 7; RNA, 5S ribosomal 8	-	TROAP	-1.94409	1.89752	0.000288215	0.00842539	10024	3413875	trophinin associated protein [Source:HGNC Symbol;Acc:12327]	LXN	3.13344	3.42805	2.24737e-11	2.92227e-09	56925	2702724	latexin [Source:HGNC Symbol;Acc:13347]	HSPA1L	2.04023	1.68645	4.11649e-06	0.000139664	3305	2949450:2949460	heat shock 70kDa protein 1-like [Source:HGNC Symbol;Acc:5234]	ENC1	2.33638	5.7698	3.33446e-38	2.12939e-35	8507	2862696	ectodermal-neural cortex 1 (with BTB domain) [Source:HGNC Symbol;Acc:3345]	.
-1.97694	RNU5E	NR_002754 // RNU5E // RNA, U5E small nuclear // 1p36.22 // 26829 /// M77839 // R	1.51785	SRRD	NM_001013694 // SRRD // SRR1 domain containing // 22q12.1 // 402055 /// ENST0000	-1.55737	CLEC12B	NM_205852 // RefSeq // Homo sapiens C-type lectin domain family 12, member B (CL	-	IQSEC3	-1.94453	2.36009	0.000175238	0.00601415	100996825	3399922:3400006:3914409:3914424:3914437:3914456	IQ motif and Sec7 domain 3 [Source:HGNC Symbol;Acc:29193]	GPR137C	3.12966	1.45306	1.71378e-07	7.90736e-06	283554	3535842	G protein-coupled receptor 137C [Source:HGNC Symbol;Acc:25445]	RAMP1	2.04012	2.48802	4.77806e-07	2.16339e-05	10267	2534509:2534562	receptor (G protein-coupled) activity modifying protein 1 [Source:HGNC Symbol;Acc:9843]	RAPH1	2.3122	5.26686	1.59795e-30	4.6384e-28	65059	2595560:2595621:2595638:2595647	Ras association (RalGDS/AF-6) and pleckstrin homology domains 1 [Source:HGNC Symbol;Acc:14436]	.
-1.99007		---	1.51777	S100A10	NM_002966 // S100A10 // S100 calcium binding protein A10 // 1q21 // 6281 /// ENS	-1.56161	rn7sk	RNA, 7SK small nuclear	-	IFITM2	-1.95006	4.91884	2.95328e-06	0.000386514	10581	3315658	interferon induced transmembrane protein 2 [Source:HGNC Symbol;Acc:5413]	TFPI2	3.12911	8.08474	2.3356e-12	4.00882e-10	7980	3061621	tissue factor pathway inhibitor 2 [Source:HGNC Symbol;Acc:11761]	KLHL23	2.0341	4.01635	2.2655e-10	2.30529e-08	100526832	2514516:2514557:2514559:2514563	kelch-like family member 23 [Source:HGNC Symbol;Acc:27506]	PTGS2	2.3096	3.56814	6.91513e-17	6.26384e-15	5743	2448382:2448404:2448441:2448452:2448458:2448472:2448514:2448539	prostaglandin-endoperoxide synthase 2 (prostaglandin G/H synthase and cyclooxygenase) [Source:HGNC Symbol;Acc:9605]	.
-2.00849	RN5S10	RNA, 5S ribosomal 9; RNA, 5S ribosomal 13; RNA, 5S ribosomal 12; RNA, 5S ribosomal 11; RNA, 5S ribosomal 10; RNA, 5S ribosomal 17; RNA, 5S ribosomal 16; RNA, 5S ribosomal 15; RNA, 5S ribosomal 14; RNA, 5S ribosomal 1; RNA, 5S ribosomal 2; RNA, 5S ribosomal 3; RNA, 5S ribosomal 4; RNA, 5S ribosomal 5; RNA, 5S ribosomal 6; RNA, 5S ribosomal 7; RNA, 5S ribosomal 8	1.51535	RNU6-2	RNA, U6 small nuclear 2; RNA, U6 small nuclear 1	-1.56225	C1QL2	NM_182528 // RefSeq // Homo sapiens complement component 1, q subcomponent-like	-	KISS1	-1.96734	0.202295	0.00113665	0.0206434	3814	2451918	KiSS-1 metastasis-suppressor [Source:HGNC Symbol;Acc:6341]	KLF11	3.10752	3.98982	3.85802e-16	1.41898e-13	8462	2469213	Kruppel-like factor 11 [Source:HGNC Symbol;Acc:11811]	KLF4	2.03397	4.59099	4.3061e-10	4.08193e-08	9314	3219215	Kruppel-like factor 4 (gut) [Source:HGNC Symbol;Acc:6348]	SLC7A5	2.30889	8.12916	1.77593e-24	3.2403e-22	8140	3703885:3703941	solute carrier family 7 (amino acid transporter light chain, L system), member 5 [Source:HGNC Symbol;Acc:11063]	.
-2.0129	RNU6-2	RNA, U6 small nuclear 2; RNA, U6 small nuclear 1	1.5153	CRIPT	NM_014171 // CRIPT // cysteine-rich PDZ-binding protein // 2p21 // 9419 /// ENST	-1.56249	LOC100132354	hypothetical LOC100132354	-	IL7R	-1.97519	2.9482	0.000214387	0.00678713	3575	2806468:2806488:2806502	interleukin 7 receptor [Source:HGNC Symbol;Acc:6024]	PHGDH	3.10627	7.17048	2.98392e-12	4.92462e-10	26227	2354634:2354741	phosphoglycerate dehydrogenase [Source:HGNC Symbol;Acc:8923]	SULF1	2.03389	6.05258	0.00162114	0.0174498	23213	3102372:3102466	sulfatase 1 [Source:HGNC Symbol;Acc:20391]	ID2	2.30649	1.5317	3.09917e-07	5.73661e-06	3398	2468622:2468724:2468766:2468774:2468779:2468797:2468799:2468805:2679299:2679312:2679344:2679375	inhibitor of DNA binding 2, dominant negative helix-loop-helix protein [Source:HGNC Symbol;Acc:5361]	.
-2.02089	SNORA20	NR_002960 // SNORA20 // small nucleolar RNA, H/ACA box 20 // 6q25.3 // 677806	1.51491	C8orf37	NM_177965 // C8orf37 // chromosome 8 open reading frame 37 // 8q22.1 // 157657 /	-1.56899	RNY4P7	hypothetical LOC100271832; RNA, Ro-associated Y5 pseudogene 10; RNA, Ro-associated Y1; RNA, Ro-associated Y4 pseudogene 7; RNA, Ro-associated Y4 pseudogene 19; RNA, Ro-associated Y3; hypothetical LOC100132111; RNA, Ro-associated Y4	-	ADAP2	-1.99768	1.65205	0.000439877	0.0109495	55803	3716950	ArfGAP with dual PH domains 2 [Source:HGNC Symbol;Acc:16487]	IL8	3.10057	4.41107	1.49223e-08	9.46281e-07	3576	2731332	interleukin 8 [Source:HGNC Symbol;Acc:6025]	HMCN1	2.02552	2.99065	8.21141e-06	0.000244098	83872	2371873	hemicentin 1 [Source:HGNC Symbol;Acc:19194]	HERC5	2.30459	-0.0281103	3.74487e-05	0.000390445	51191	2735409	HECT and RLD domain containing E3 ubiquitin protein ligase 5 [Source:HGNC Symbol;Acc:24368]	.
-2.02749	KLRK1	killer cell lectin-like receptor subfamily K, member 1	1.51487	NDUFS5	NM_004552 // NDUFS5 // NADH dehydrogenase (ubiquinone) Fe-S protein 5, 15kDa (NA	-1.56909	MIR218-2	microRNA 218-2	-	PSCA	-2.00207	0.311006	0.000391281	0.0101588	8000	3119200:3157100:3157111:3157118:3157120	prostate stem cell antigen [Source:HGNC Symbol;Acc:9500]	PCSK9	3.09463	3.14929	5.41037e-10	4.90477e-08	255738	2337407:2337442:2337454	proprotein convertase subtilisin/kexin type 9 [Source:HGNC Symbol;Acc:20001]	LXN	2.02497	2.45376	3.08042e-08	1.89334e-06	56925	2702724	latexin [Source:HGNC Symbol;Acc:13347]	RGS16	2.29971	1.24226	1.40915e-07	2.81654e-06	6004	2447148:2447166:2447168:2447170:2447180:2447182	regulator of G-protein signaling 16 [Source:HGNC Symbol;Acc:9997]	.
-2.02862		---	1.51426	COX7A2	NM_001865 // COX7A2 // cytochrome c oxidase subunit VIIa polypeptide 2 (liver) /	-1.57591	ZNF831	NM_178457 // RefSeq // Homo sapiens zinc finger protein 831 (ZNF831), mRNA. // c	-	NRGN	-2.01014	0.663388	0.000246251	0.00756938	4900	3354227:3354255	neurogranin (protein kinase C substrate, RC3) [Source:HGNC Symbol;Acc:8000]	TPD52	3.09223	3.01585	6.82617e-07	2.5998e-05	7163	3141857:3141922:3141925:3141934:3141946:3141959:3141961:3141963:3141965:3141967:3141969:3141973	tumor protein D52 [Source:HGNC Symbol;Acc:12005]	CCL2	2.0222	5.65324	4.13834e-09	3.09036e-07	6347	7385547	chemokine (C-C motif) ligand 2 [Source:HGNC Symbol;Acc:10618]	PHGDH	2.29552	6.4827	1.6427e-29	4.11385e-27	26227	2354634:2354741	phosphoglycerate dehydrogenase [Source:HGNC Symbol;Acc:8923]	.
-2.03331	RNU5B-1	NR_002757 // RNU5B-1 // RNA, U5B small nuclear 1 // 15q22.31 // 26832	1.51369	RNY4P7	hypothetical LOC100271832; RNA, Ro-associated Y5 pseudogene 10; RNA, Ro-associated Y1; RNA, Ro-associated Y4 pseudogene 7; RNA, Ro-associated Y4 pseudogene 19; RNA, Ro-associated Y3; hypothetical LOC100132111; RNA, Ro-associated Y4	-1.57618	RNU4-2	RNA, U4 small nuclear 2; RNA, U4 small nuclear 1; RNA, U4 small nuclear 1B	-	EID1	-2.02952	-0.121518	0.000670557	0.0147534	23741	#N/A	EP300 interacting inhibitor of differentiation 1 [Source:HGNC Symbol;Acc:1191]	LEF1	3.07017	1.49764	1.90986e-07	8.6875e-06	51176	2781138:2781264:2781296:2781325:2781347	lymphoid enhancer-binding factor 1 [Source:HGNC Symbol;Acc:6551]	JDP2	2.01917	3.33154	6.58462e-10	5.94157e-08	122953	3544562	Jun dimerization protein 2 [Source:HGNC Symbol;Acc:17546]	ANKLE1	2.28829	0.205133	7.11122e-06	9.23013e-05	126549	3824178	ankyrin repeat and LEM domain containing 1 [Source:HGNC Symbol;Acc:26812]	.
-2.04551	RN5S10	RNA, 5S ribosomal 9; RNA, 5S ribosomal 13; RNA, 5S ribosomal 12; RNA, 5S ribosomal 11; RNA, 5S ribosomal 10; RNA, 5S ribosomal 17; RNA, 5S ribosomal 16; RNA, 5S ribosomal 15; RNA, 5S ribosomal 14; RNA, 5S ribosomal 1; RNA, 5S ribosomal 2; RNA, 5S ribosomal 3; RNA, 5S ribosomal 4; RNA, 5S ribosomal 5; RNA, 5S ribosomal 6; RNA, 5S ribosomal 7; RNA, 5S ribosomal 8	1.51235	TMEM229B	BC104940 // C14orf83 // chromosome 14 open reading frame 83 // 14q24.1 // 161145	-1.57618	RN5S10	RNA, 5S ribosomal 9; RNA, 5S ribosomal 13; RNA, 5S ribosomal 12; RNA, 5S ribosomal 11; RNA, 5S ribosomal 10; RNA, 5S ribosomal 17; RNA, 5S ribosomal 16; RNA, 5S ribosomal 15; RNA, 5S ribosomal 14; RNA, 5S ribosomal 1; RNA, 5S ribosomal 2; RNA, 5S ribosomal 3; RNA, 5S ribosomal 4; RNA, 5S ribosomal 5; RNA, 5S ribosomal 6; RNA, 5S ribosomal 7; RNA, 5S ribosomal 8	-	FAM65C	-2.03072	0.403944	0.000221081	0.00694708	140876	3909247	family with sequence similarity 65, member C [Source:HGNC Symbol;Acc:16168]	RPS6KA5	3.06561	0.823045	4.46365e-06	0.000134254	9252	3576284	ribosomal protein S6 kinase, 90kDa, polypeptide 5 [Source:HGNC Symbol;Acc:10434]	ENC1	2.01781	5.43945	1.09194e-12	1.85521e-10	8507	2862696	ectodermal-neural cortex 1 (with BTB domain) [Source:HGNC Symbol;Acc:3345]	KLF4	2.28779	4.86663	3.90852e-16	3.17959e-14	9314	3219215	Kruppel-like factor 4 (gut) [Source:HGNC Symbol;Acc:6348]	.
-2.07358	RN5S10	RNA, 5S ribosomal 9; RNA, 5S ribosomal 13; RNA, 5S ribosomal 12; RNA, 5S ribosomal 11; RNA, 5S ribosomal 10; RNA, 5S ribosomal 17; RNA, 5S ribosomal 16; RNA, 5S ribosomal 15; RNA, 5S ribosomal 14; RNA, 5S ribosomal 1; RNA, 5S ribosomal 2; RNA, 5S ribosomal 3; RNA, 5S ribosomal 4; RNA, 5S ribosomal 5; RNA, 5S ribosomal 6; RNA, 5S ribosomal 7; RNA, 5S ribosomal 8	1.51135	SNORD116-17	small nucleolar RNA, C/D box 116-4; small nucleolar RNA, C/D box 116-3; small nucleolar RNA, C/D box 116-6; small nucleolar RNA, C/D box 116-5; small nucleolar RNA, C/D box 116-2; small nucleolar RNA, C/D box 116-1; small nucleolar RNA, C/D box 116-13; small nucleolar RNA, C/D box 116-12; small nucleolar RNA, C/D box 116-15; small nucleolar RNA, C/D box 116-14; small nucleolar RNA, C/D box 116-17…	-1.58047	GJB5	NM_005268 // RefSeq // Homo sapiens gap junction protein, beta 5, 31.1kDa (GJB5)	-	STMN3	-2.03487	3.24665	0.000289654	0.00842539	50861	#N/A	stathmin-like 3 [Source:HGNC Symbol;Acc:15926]	KCNK2	3.05838	2.72847	3.1594e-08	1.8076e-06	3776	2379974:2380029	potassium channel, subfamily K, member 2 [Source:HGNC Symbol;Acc:6277]	SLC2A4	2.01519	0.0693578	0.000191975	0.00336044	6517	3708399	solute carrier family 2 (facilitated glucose transporter), member 4 [Source:HGNC Symbol;Acc:11009]	IGFBP5	2.28531	7.92584	5.24072e-18	5.27044e-16	3488	2598828:2598858	insulin-like growth factor binding protein 5 [Source:HGNC Symbol;Acc:5474]	.
-2.08671	RN5S10	RNA, 5S ribosomal 9; RNA, 5S ribosomal 13; RNA, 5S ribosomal 12; RNA, 5S ribosomal 11; RNA, 5S ribosomal 10; RNA, 5S ribosomal 17; RNA, 5S ribosomal 16; RNA, 5S ribosomal 15; RNA, 5S ribosomal 14; RNA, 5S ribosomal 1; RNA, 5S ribosomal 2; RNA, 5S ribosomal 3; RNA, 5S ribosomal 4; RNA, 5S ribosomal 5; RNA, 5S ribosomal 6; RNA, 5S ribosomal 7; RNA, 5S ribosomal 8	1.51011		---	-1.58367	RN7SL1	RNA, 7SL, cytoplasmic 2; RNA, 7SL, cytoplasmic 1	-	RBM14-RBM4	-2.04129	1.08586	0.00026302	0.0078937	100526737	#N/A	RBM14-RBM4 readthrough [Source:HGNC Symbol;Acc:38840]	GJA5	3.04324	3.39292	2.46256e-05	0.000570154	2702	2433432:2433501	gap junction protein, alpha 5, 40kDa [Source:HGNC Symbol;Acc:4279]	PLXNA4	2.01499	3.58806	8.88181e-09	6.20897e-07	91584	3073267	plexin A4 [Source:HGNC Symbol;Acc:9102]	SPINT1	2.2796	0.547414	1.81525e-06	2.82736e-05	6692	3590164	serine peptidase inhibitor, Kunitz type 1 [Source:HGNC Symbol;Acc:11246]	.
-2.09721	RNY4P7	hypothetical LOC100271832; RNA, Ro-associated Y5 pseudogene 10; RNA, Ro-associated Y1; RNA, Ro-associated Y4 pseudogene 7; RNA, Ro-associated Y4 pseudogene 19; RNA, Ro-associated Y3; hypothetical LOC100132111; RNA, Ro-associated Y4	1.50945	CCNE2	NM_057749 // CCNE2 // cyclin E2 // 8q22.1 // 9134 /// ENST00000308108 // CCNE2 /	-1.586		ENST00000332534 // ENSEMBL // cdna:pseudogene chromosome:GRCh37:1:94767594:94768	-	G0S2	-2.08248	1.66648	0.00041124	0.0104623	50486	2378068	G0/G1switch 2 [Source:HGNC Symbol;Acc:30229]	LRRC8C	3.0427	2.57849	6.28996e-07	2.43887e-05	101927933	2345929:2346003	leucine rich repeat containing 8 family, member C [Source:HGNC Symbol;Acc:25075]	CTD-2116N17.1	2.0143	1.23417	1.42205e-05	0.000392468	ENSG00000259316	#N/A	Uncharacterized protein [Source:UniProtKB/TrEMBL;Acc:U3KQA5]	ERG	2.25262	-0.0724316	4.42315e-05	0.000450858	2078	3931765:3931895:3931935:3931946	v-ets avian erythroblastosis virus E26 oncogene homolog [Source:HGNC Symbol;Acc:3446]	.
-2.19094	RNY4P7	hypothetical LOC100271832; RNA, Ro-associated Y5 pseudogene 10; RNA, Ro-associated Y1; RNA, Ro-associated Y4 pseudogene 7; RNA, Ro-associated Y4 pseudogene 19; RNA, Ro-associated Y3; hypothetical LOC100132111; RNA, Ro-associated Y4	1.50937	RNU6-2	RNA, U6 small nuclear 2; RNA, U6 small nuclear 1	-1.58708	RNY4P7	hypothetical LOC100271832; RNA, Ro-associated Y5 pseudogene 10; RNA, Ro-associated Y1; RNA, Ro-associated Y4 pseudogene 7; RNA, Ro-associated Y4 pseudogene 19; RNA, Ro-associated Y3; hypothetical LOC100132111; RNA, Ro-associated Y4	-	PLK1	-2.08429	3.61506	2.81853e-07	6.38952e-05	5347	3137728:3137748:3137750:3137757:3137760:3137830:3137833:3137858:3653072	polo-like kinase 1 [Source:HGNC Symbol;Acc:9077]	FLT1	3.03551	1.47947	7.51537e-05	0.00148346	2321	2672083:3507282:3507417:3507427:3507433:3507444:3507450	fms-related tyrosine kinase 1 [Source:HGNC Symbol;Acc:3763]	MOCOS	2.01225	1.36148	3.85521e-06	0.00013221	55034	3784783:3784836:3784838	molybdenum cofactor sulfurase [Source:HGNC Symbol;Acc:18234]	KLF5	2.24878	3.17883	4.46875e-16	3.58961e-14	688	3493543	Kruppel-like factor 5 (intestinal) [Source:HGNC Symbol;Acc:6349]	.
-2.20597	RN5S10	RNA, 5S ribosomal 9; RNA, 5S ribosomal 13; RNA, 5S ribosomal 12; RNA, 5S ribosomal 11; RNA, 5S ribosomal 10; RNA, 5S ribosomal 17; RNA, 5S ribosomal 16; RNA, 5S ribosomal 15; RNA, 5S ribosomal 14; RNA, 5S ribosomal 1; RNA, 5S ribosomal 2; RNA, 5S ribosomal 3; RNA, 5S ribosomal 4; RNA, 5S ribosomal 5; RNA, 5S ribosomal 6; RNA, 5S ribosomal 7; RNA, 5S ribosomal 8	1.50929	LZIC	NM_032368 // LZIC // leucine zipper and CTNNBIP1 domain containing // 1p36.22 //	-1.58886		ENST00000458841 // ENSEMBL // ncrna:snRNA chromosome:GRCh37:11:111903223:1119033	-	PROCR	-2.09708	2.84123	1.00085e-05	0.000876264	10544	3883207:3883233	protein C receptor, endothelial [Source:HGNC Symbol;Acc:9452]	SLC6A17	3.02261	4.90072	3.62933e-12	5.84005e-10	101928619	2351246	solute carrier family 6 (neutral amino acid transporter), member 17 [Source:HGNC Symbol;Acc:31399]	SLC39A8	2.00812	3.31002	7.47863e-08	4.10132e-06	64116	2779823	solute carrier family 39 (zinc transporter), member 8 [Source:HGNC Symbol;Acc:20862]	FAM184A	2.24436	-0.0772138	5.10353e-05	0.000511635	79632	2971724	family with sequence similarity 184, member A [Source:HGNC Symbol;Acc:20991]	.
-2.24851	RNY4P7	hypothetical LOC100271832; RNA, Ro-associated Y5 pseudogene 10; RNA, Ro-associated Y1; RNA, Ro-associated Y4 pseudogene 7; RNA, Ro-associated Y4 pseudogene 19; RNA, Ro-associated Y3; hypothetical LOC100132111; RNA, Ro-associated Y4	1.50928	FAM122A	NM_138333 // FAM122A // family with sequence similarity 122A // 9q21.11 // 11622	-1.59149	RNU6-2	RNA, U6 small nuclear 2; RNA, U6 small nuclear 1	-	CDC20	-2.11394	3.61971	1.55836e-05	0.0011329	991	2333136:3177809:3177834:3177841:3177856	cell division cycle 20 [Source:HGNC Symbol;Acc:1723]	SLC25A19	3.02239	4.31905	2.41774e-09	1.85259e-07	60386	3770721	solute carrier family 25 (mitochondrial thiamine pyrophosphate carrier), member 19 [Source:HGNC Symbol;Acc:14409]	SLC16A6	2.00551	0.926853	0.000719868	0.00964443	9120	3731455:3731460:3731466:3731469:3731477:3768412	solute carrier family 16, member 6 [Source:HGNC Symbol;Acc:10927]	ZNF732	2.2423	-0.176766	6.24836e-05	0.000603205	654254	2756287:2756292:2756294:2756296:2756298:2756300	zinc finger protein 732 [Source:HGNC Symbol;Acc:37138]	.
-2.47204	RNU6-2	RNA, U6 small nuclear 2; RNA, U6 small nuclear 1	1.50924	Tceal3	transcription elongation factor A (SII)-like 3	-1.60003	FLJ44896	FLJ44896 protein	-	ADORA2A	-2.13202	1.00087	0.000173351	0.00601282	135	3939303:3939306:3940099	adenosine A2a receptor [Source:HGNC Symbol;Acc:263]	SLC6A9	3.021	4.73995	6.58313e-15	1.97081e-12	6536	2409507:2409570:2409574	solute carrier family 6 (neurotransmitter transporter, glycine), member 9 [Source:HGNC Symbol;Acc:11056]	TGM2	2.00428	5.97963	3.57195e-06	0.000125195	7052	3905145	transglutaminase 2 [Source:HGNC Symbol;Acc:11778]	NR3C2	2.22916	1.58159	1.55129e-08	3.76674e-07	4306	2788926:2789016:2789027:2789042:2789050:2789103:2789117:2789141:2789153:2789171:2789251:2789254	nuclear receptor subfamily 3, group C, member 2 [Source:HGNC Symbol;Acc:7979]	.
-2.55335	RNU5A	RNA, U5E small nuclear; RNA, U5A small nuclear; RNA, U5F small nuclear; RNA, U5B small nuclear 1; RNA, U5D small nuclear	1.50859	RNY4P7	hypothetical LOC100271832; RNA, Ro-associated Y5 pseudogene 10; RNA, Ro-associated Y1; RNA, Ro-associated Y4 pseudogene 7; RNA, Ro-associated Y4 pseudogene 19; RNA, Ro-associated Y3; hypothetical LOC100132111; RNA, Ro-associated Y4	-1.60145		AK090477 // GenBank // Homo sapiens mRNA for FLJ00399 protein. // chr14 // 100 /	-	SERPINB7	-2.20537	1.48649	1.51775e-06	0.000232213	8710	3791896	serpin peptidase inhibitor, clade B (ovalbumin), member 7 [Source:HGNC Symbol;Acc:13902]	SLC39A8	3.0137	4.20283	3.63832e-09	2.69173e-07	64116	2779823	solute carrier family 39 (zinc transporter), member 8 [Source:HGNC Symbol;Acc:20862]	TIMP3	2.00213	5.41196	1.14365e-15	3.38388e-13	7078	3943504:3943581:3943608:3943610:3943626:3943630:3943662:3943716:3943762:3943770:3943778:3943796:3943851:3943862:3943879:3943887	TIMP metallopeptidase inhibitor 3 [Source:HGNC Symbol;Acc:11822]	PKP1	2.22409	4.80855	1.99034e-21	2.8887e-19	5317	2374604	plakophilin 1 (ectodermal dysplasia/skin fragility syndrome) [Source:HGNC Symbol;Acc:9023]	.
-2.72023		---	1.50859	RNY4P7	hypothetical LOC100271832; RNA, Ro-associated Y5 pseudogene 10; RNA, Ro-associated Y1; RNA, Ro-associated Y4 pseudogene 7; RNA, Ro-associated Y4 pseudogene 19; RNA, Ro-associated Y3; hypothetical LOC100132111; RNA, Ro-associated Y4	-1.61557		BC101240 // GenBank HTC // Homo sapiens cDNA clone IMAGE:40023021, containing fr	-	EEF1A1P6	-2.21105	1.30582	0.000598563	0.0136914	ENSG00000233476	#N/A	eukaryotic translation elongation factor 1 alpha 1 pseudogene 6 [Source:HGNC Symbol;Acc:3201]	ZNF488	3.01264	1.0369	8.38646e-05	0.00162344	118738	3245483:3245538:3245550:3245580	zinc finger protein 488 [Source:HGNC Symbol;Acc:23535]	CDT1	2.00168	3.74614	1.53731e-11	1.93655e-09	81620	3673684:3673709	chromatin licensing and DNA replication factor 1 [Source:HGNC Symbol;Acc:24576]	NEB	2.21864	0.168395	9.76784e-05	0.000896872	4703	2581000:2581260:2581265:2581276:2581285:2581287:2581290:2581296:2581304	nebulin [Source:HGNC Symbol;Acc:7720]	.
-4.56143	RNU6-1	RNA, U6 small nuclear 2; RNA, U6 small nuclear 1	1.50859	RNY4P7	hypothetical LOC100271832; RNA, Ro-associated Y5 pseudogene 10; RNA, Ro-associated Y1; RNA, Ro-associated Y4 pseudogene 7; RNA, Ro-associated Y4 pseudogene 19; RNA, Ro-associated Y3; hypothetical LOC100132111; RNA, Ro-associated Y4	-1.63782	RN7SL1	RNA, 7SL, cytoplasmic 2; RNA, 7SL, cytoplasmic 1	-	FAM64A	-2.2215	3.02531	3.49256e-05	0.00199838	54478	3707950	family with sequence similarity 64, member A [Source:HGNC Symbol;Acc:25483]	GPR160	3.01147	1.66228	1.93342e-05	0.000464346	26996	2651835:2651880	G protein-coupled receptor 160 [Source:HGNC Symbol;Acc:23693]	GCH1	2.00056	2.0363	4.05323e-06	0.000138627	2643	3565524:3565565	GTP cyclohydrolase 1 [Source:HGNC Symbol;Acc:4193]	SLC6A9	2.2086	4.06967	8.28446e-21	1.1501e-18	6536	2409507:2409570:2409574	solute carrier family 6 (neurotransmitter transporter, glycine), member 9 [Source:HGNC Symbol;Acc:11056]	.
-	-	-	1.50691	ZNF705A	NM_001004328 // ZNF705A // zinc finger protein 705A // 12p13.31 // 440077 /// EN	-1.64177		ENST00000360853 // ENSEMBL // cdna:known chromosome:GRCh37:16:56696148:56696745:	-	MMP1	-2.22569	5.08626	5.84534e-14	3.71033e-10	4312	3388807	matrix metallopeptidase 1 (interstitial collagenase) [Source:HGNC Symbol;Acc:7155]	SLFN13	3.00882	2.71598	1.25649e-08	8.12803e-07	146857	3753568:3753595	schlafen family member 13 [Source:HGNC Symbol;Acc:26481]	FGFR3	1.99911	1.69612	6.75933e-06	0.000207727	2261	2715016	fibroblast growth factor receptor 3 [Source:HGNC Symbol;Acc:3690]	GATA6	2.20745	5.14028	6.90711e-13	3.61548e-11	2627	3781245:3781302:3781304	GATA binding protein 6 [Source:HGNC Symbol;Acc:4174]	.
			1.50674	C3orf14	AF236158 // C3orf14 // chromosome 3 open reading frame 14 // 3p14.2 // 57415 ///	-1.64956	RN5S10	RNA, 5S ribosomal 9; RNA, 5S ribosomal 13; RNA, 5S ribosomal 12; RNA, 5S ribosomal 11; RNA, 5S ribosomal 10; RNA, 5S ribosomal 17; RNA, 5S ribosomal 16; RNA, 5S ribosomal 15; RNA, 5S ribosomal 14; RNA, 5S ribosomal 1; RNA, 5S ribosomal 2; RNA, 5S ribosomal 3; RNA, 5S ribosomal 4; RNA, 5S ribosomal 5; RNA, 5S ribosomal 6; RNA, 5S ribosomal 7; RNA, 5S ribosomal 8	-	RP5-977B1.11	-2.26102	0.943501	0.00021017	0.00673763	ENSG00000259716	#N/A	0	LYPD6	3.00656	1.64275	2.23062e-06	7.3817e-05	130574	2510056:2510103:2510118:2510169:2510184:2510210:2510227:2510251:2510255:2510268:2510308:2510329:2510374:2510390:2510430:2510436:2510454:2510460	LY6/PLAUR domain containing 6 [Source:HGNC Symbol;Acc:28751]	ABHD3	1.99826	2.39873	6.56721e-07	2.84199e-05	171586	3800834:3800898:3800924:3800960	abhydrolase domain containing 3 [Source:HGNC Symbol;Acc:18718]	LINC01060	2.20641	0.295672	1.39889e-05	0.000169032	401164	#N/A	long intergenic non-protein coding RNA 1060 [Source:HGNC Symbol;Acc:49081]	.
			1.50331	SEC11C	NM_033280 // SEC11C // SEC11 homolog C (S. cerevisiae) // 18q21.32 // 90701 ///	-1.65038	CXorf64	chromosome X open reading frame 64	-	CAMK1G	-2.26976	-0.051214	0.000344113	0.00949676	57172	2378019	calcium/calmodulin-dependent protein kinase IG [Source:HGNC Symbol;Acc:14585]	TNFRSF21	3.00574	2.97991	2.4527e-08	1.46174e-06	27242	2506885:2506889:2506897:2956052	tumor necrosis factor receptor superfamily, member 21 [Source:HGNC Symbol;Acc:13469]	NR2C2AP	1.99468	2.73894	1.86283e-07	9.44257e-06	126382	3855596	nuclear receptor 2C2-associated protein [Source:HGNC Symbol;Acc:30763]	STAT5A	2.19648	2.46195	6.47196e-10	1.9918e-08	6776	3721658	signal transducer and activator of transcription 5A [Source:HGNC Symbol;Acc:11366]	.
			1.50329	SNORA75	small nucleolar RNA, H/ACA box 75	-1.65047	RNY4P7	hypothetical LOC100271832; RNA, Ro-associated Y5 pseudogene 10; RNA, Ro-associated Y1; RNA, Ro-associated Y4 pseudogene 7; RNA, Ro-associated Y4 pseudogene 19; RNA, Ro-associated Y3; hypothetical LOC100132111; RNA, Ro-associated Y4	-	PPP2R2B	-2.33866	0.110522	0.000117977	0.00459424	5521	2880051	protein phosphatase 2, regulatory subunit B, beta [Source:HGNC Symbol;Acc:9305]	EAF2	3.00559	1.82716	4.83669e-06	0.000143133	55840	2638676	ELL associated factor 2 [Source:HGNC Symbol;Acc:23115]	SCLY	1.99286	0.320988	0.000753988	0.0100031	51540	2534615	selenocysteine lyase [Source:HGNC Symbol;Acc:18161]	MXRA5	2.18707	0.52627	3.70075e-06	5.22854e-05	25878	3997825:3997875:3997891:3997928:4029963:4029991:4029997	matrix-remodelling associated 5 [Source:HGNC Symbol;Acc:7539]	.
			1.50298	CCDC62	NM_201435 // CCDC62 // coiled-coil domain containing 62 // 12q24.31 // 84660 ///	-1.65681	GPR116	NM_015234 // RefSeq // Homo sapiens G protein-coupled receptor 116 (GPR116), tra	-	CTD-3214H19.16	-2.34285	0.658076	0.000120045	0.00461809	ENSG00000269711	#N/A	0	BCL2L11	2.98872	2.06866	2.18051e-07	9.78038e-06	10018	2500275:2500316:2500340	BCL2-like 11 (apoptosis facilitator) [Source:HGNC Symbol;Acc:994]	SLC43A1	1.99178	3.21303	1.48347e-08	9.77935e-07	8501	3373893	solute carrier family 43 (amino acid system L transporter), member 1 [Source:HGNC Symbol;Acc:9225]	ABCB1	2.18159	-0.12219	0.000119284	0.00105578	5243	3060182	ATP-binding cassette, sub-family B (MDR/TAP), member 1 [Source:HGNC Symbol;Acc:40]	.
			1.50173		---	-1.67644	PLG	NM_000301 // RefSeq // Homo sapiens plasminogen (PLG), mRNA. // chr6 // 100 // 1	-	GLYCTK	-2.34854	0.987232	3.13239e-06	0.000401674	132158	2623611:2623634:2623636:2623642:2623646:2623650:2623654	glycerate kinase [Source:HGNC Symbol;Acc:24247]	SPTBN2	2.97709	0.491383	3.14274e-05	0.00069994	6712	3378433	spectrin, beta, non-erythrocytic 2 [Source:HGNC Symbol;Acc:11276]	RP11-231C14.3	1.98875	0.0368631	0.000444992	0.00656041	ENSG00000254634	#N/A	0	BMPER	2.18026	3.82046	5.92514e-09	1.54126e-07	168667	2996563:2996701:2996721:2996736	BMP binding endothelial regulator [Source:HGNC Symbol;Acc:24154]	.
			-1.58623	RNU6-2	RNA, U6 small nuclear 2; RNA, U6 small nuclear 1	-1.67754	RNY4P7	hypothetical LOC100271832; RNA, Ro-associated Y5 pseudogene 10; RNA, Ro-associated Y1; RNA, Ro-associated Y4 pseudogene 7; RNA, Ro-associated Y4 pseudogene 19; RNA, Ro-associated Y3; hypothetical LOC100132111; RNA, Ro-associated Y4	-	PLCE1-AS1	-2.35632	1.73892	1.33171e-07	3.59704e-05	100128054	#N/A	PLCE1 antisense RNA 1 [Source:HGNC Symbol;Acc:45193]	MOCOS	2.97035	2.16738	1.19553e-07	5.85173e-06	55034	3784783:3784836:3784838	molybdenum cofactor sulfurase [Source:HGNC Symbol;Acc:18234]	BEND3	1.98551	2.5683	1.05506e-07	5.56993e-06	57673	2967769:2967798:2967814	BEN domain containing 3 [Source:HGNC Symbol;Acc:23040]	GJA5	2.17587	2.69993	4.26298e-11	1.63996e-09	2702	2433432:2433501	gap junction protein, alpha 5, 40kDa [Source:HGNC Symbol;Acc:4279]	.
			-1.58673	RN5S10	RNA, 5S ribosomal 9; RNA, 5S ribosomal 13; RNA, 5S ribosomal 12; RNA, 5S ribosomal 11; RNA, 5S ribosomal 10; RNA, 5S ribosomal 17; RNA, 5S ribosomal 16; RNA, 5S ribosomal 15; RNA, 5S ribosomal 14; RNA, 5S ribosomal 1; RNA, 5S ribosomal 2; RNA, 5S ribosomal 3; RNA, 5S ribosomal 4; RNA, 5S ribosomal 5; RNA, 5S ribosomal 6; RNA, 5S ribosomal 7; RNA, 5S ribosomal 8	-1.68201		ENST00000364811 // ENSEMBL // ncrna:misc_RNA chromosome:GRCh37:6:108382022:10838	-	KIF20A	-2.39624	3.6708	9.54036e-08	2.88369e-05	10112	2830638:2830687:2830693	kinesin family member 20A [Source:HGNC Symbol;Acc:9787]	EGR1	2.96949	6.22966	6.01444e-12	9.32817e-10	1958	2830861:2830926:2830944	early growth response 1 [Source:HGNC Symbol;Acc:3238]	NAV2	1.98538	2.40209	2.06471e-06	7.63643e-05	89797	3323052:3323246:3323262:3323269:3323288:3323319:3323365:3323380:3323389:3323401	neuron navigator 2 [Source:HGNC Symbol;Acc:15997]	WDR76	2.17067	3.54819	2.8977e-15	2.07918e-13	79968	3591704	WD repeat domain 76 [Source:HGNC Symbol;Acc:25773]	.
			-1.5876	IGSF9B	NM_014987 // IGSF9B // immunoglobulin superfamily, member 9B // 11q25 // 22997 /	-1.69353	HPX-2	double homeobox, 4-like; similar to double homeobox 4c; similar to double homeobox, 4; double homeobox, 4	-	SAPCD2	-2.41049	1.6372	5.61089e-07	0.000111297	101928672	3230760:3230789	suppressor APC domain containing 2 [Source:HGNC Symbol;Acc:28055]	MME	2.96752	2.29116	8.95983e-07	3.32392e-05	4311	2648677:2648759:2648768:2648794:2648817:2648834	membrane metallo-endopeptidase [Source:HGNC Symbol;Acc:7154]	KCNK2	1.98449	1.79345	6.46332e-05	0.00136147	3776	2379974:2380029	potassium channel, subfamily K, member 2 [Source:HGNC Symbol;Acc:6277]	APLN	2.17019	1.54072	1.0445e-06	1.74157e-05	8862	4021250:4021325	apelin [Source:HGNC Symbol;Acc:16665]	.
			-1.58797	NPIPL2	nuclear pore complex interacting protein-like 2	-1.7114	RNY4P7	hypothetical LOC100271832; RNA, Ro-associated Y5 pseudogene 10; RNA, Ro-associated Y1; RNA, Ro-associated Y4 pseudogene 7; RNA, Ro-associated Y4 pseudogene 19; RNA, Ro-associated Y3; hypothetical LOC100132111; RNA, Ro-associated Y4	-	MRPL53	-2.44611	0.868178	6.20598e-06	0.000645779	116540	2560141:2560147	mitochondrial ribosomal protein L53 [Source:HGNC Symbol;Acc:16684]	RHEBL1	2.96721	0.379086	6.84663e-05	0.00136646	121268	3453712:3453730	Ras homolog enriched in brain like 1 [Source:HGNC Symbol;Acc:21166]	MEX3B	1.97786	3.56513	6.93817e-11	7.74337e-09	84206	3635737	mex-3 RNA binding family member B [Source:HGNC Symbol;Acc:25297]	SLC16A6	2.1673	1.13179	6.2585e-06	8.27469e-05	9120	3731455:3731460:3731466:3731469:3731477:3768412	solute carrier family 16, member 6 [Source:HGNC Symbol;Acc:10927]	.
			-1.58866	GUSBL1	BC171739 // GUSBL1 // glucuronidase, beta-like 1 // 6p21 // 387036 /// NR_027386	-1.72154	RNY4P7	hypothetical LOC100271832; RNA, Ro-associated Y5 pseudogene 10; RNA, Ro-associated Y1; RNA, Ro-associated Y4 pseudogene 7; RNA, Ro-associated Y4 pseudogene 19; RNA, Ro-associated Y3; hypothetical LOC100132111; RNA, Ro-associated Y4	-	IGFN1	-2.5178	4.6914	4.415e-06	0.000500433	91156	2374544:2374599	immunoglobulin-like and fibronectin type III domain containing 1 [Source:HGNC Symbol;Acc:24607]	TRAF1	2.96466	4.43971	1.24605e-14	3.48705e-12	7185	3223738	TNF receptor-associated factor 1 [Source:HGNC Symbol;Acc:12031]	SCN11A	1.97565	1.29391	0.000166238	0.00298735	11280	2669803	sodium channel, voltage-gated, type XI, alpha subunit [Source:HGNC Symbol;Acc:10583]	RASGRP1	2.16334	3.87913	4.46312e-10	1.41446e-08	10125	3618736:3618841:3618853:3618861:3618869:3618886:3618916:3618926:3618935:3618944:3618972:3618985:3618999	RAS guanyl releasing protein 1 (calcium and DAG-regulated) [Source:HGNC Symbol;Acc:9878]	.
			-1.58905		---	-1.7416	IGLON5	NM_001101372 // RefSeq // Homo sapiens IgLON family member 5 (IGLON5), mRNA. //	-	TRBV12-1	-2.64736	2.20347	2.05638e-09	1.18663e-06	ENSG00000244661	#N/A	T cell receptor beta variable 12-1 (pseudogene) [Source:HGNC Symbol;Acc:12183]	BCL2	2.96398	2.27155	1.89518e-08	1.17292e-06	596	3811339	B-cell CLL/lymphoma 2 [Source:HGNC Symbol;Acc:990]	SLC6A9	1.97023	3.80826	3.58063e-12	5.42337e-10	6536	2409507:2409570:2409574	solute carrier family 6 (neurotransmitter transporter, glycine), member 9 [Source:HGNC Symbol;Acc:11056]	FAM155A	2.15259	0.998438	4.77007e-07	8.43813e-06	728215	3524779:3524859:3524863:3524886:3524896:3524913:3524928:3524949:3524956:3524970:3524973:3524989	family with sequence similarity 155, member A [Source:HGNC Symbol;Acc:33877]	.
			-1.59459	LOC100133130	ENST00000317346 // LOC100133130 // PRO1102 // 10q11.22 // 100133130 /// ENST0000	-1.74233	RNY4P7	hypothetical LOC100271832; RNA, Ro-associated Y5 pseudogene 10; RNA, Ro-associated Y1; RNA, Ro-associated Y4 pseudogene 7; RNA, Ro-associated Y4 pseudogene 19; RNA, Ro-associated Y3; hypothetical LOC100132111; RNA, Ro-associated Y4	-	OLFML3	-2.74932	1.93579	3.41853e-05	0.0019822	56944	2352804:2352826	olfactomedin-like 3 [Source:HGNC Symbol;Acc:24956]	FAM101A	2.95961	2.18548	1.94208e-06	6.51052e-05	100533183	3436329	family with sequence similarity 101, member A [Source:HGNC Symbol;Acc:27051]	CD83	1.96249	3.58247	1.15332e-11	1.51276e-09	9308	2895841:2895945:2895976:2896051	CD83 molecule [Source:HGNC Symbol;Acc:1703]	P2RX5	2.14911	0.918688	1.27521e-05	0.000155707	5026	3741547	purinergic receptor P2X, ligand-gated ion channel, 5 [Source:HGNC Symbol;Acc:8536]	.
			-1.59459	LOC100133130	ENST00000317346 // LOC100133130 // PRO1102 // 10q11.22 // 100133130 /// ENST0000	-1.74724	CXorf48	NM_001031705 // RefSeq // Homo sapiens chromosome X open reading frame 48 (CXorf	-	MS4A4A	-2.76381	1.18022	3.86894e-08	1.32746e-05	51338	3332298	membrane-spanning 4-domains, subfamily A, member 4A [Source:HGNC Symbol;Acc:13371]	C3orf67	2.95919	1.4024	4.01847e-07	1.66333e-05	200844	2678526:2678657:2678673	chromosome 3 open reading frame 67 [Source:HGNC Symbol;Acc:24763]	ANKRD13B	1.95953	3.1203	5.1136e-06	0.00016597	124930	3716151:3716238	ankyrin repeat domain 13B [Source:HGNC Symbol;Acc:26363]	ENO3	2.14698	2.06869	5.34657e-09	1.40507e-07	2027	3707383:3707425	enolase 3 (beta, muscle) [Source:HGNC Symbol;Acc:3354]	.
			-1.59556		---	-1.79937	RNY4P7	hypothetical LOC100271832; RNA, Ro-associated Y5 pseudogene 10; RNA, Ro-associated Y1; RNA, Ro-associated Y4 pseudogene 7; RNA, Ro-associated Y4 pseudogene 19; RNA, Ro-associated Y3; hypothetical LOC100132111; RNA, Ro-associated Y4	-	TMEM88	-2.76582	0.727675	2.21968e-06	0.000313098	92162	#N/A	transmembrane protein 88 [Source:HGNC Symbol;Acc:32371]	IRX3	2.94468	3.74659	3.85823e-08	2.16887e-06	79191	3692280:3692358:3692361:3692462:3692467:3692473:3692516:3692540:3692542:3692550:3692602	iroquois homeobox 3 [Source:HGNC Symbol;Acc:14360]	KCNG1	1.95926	2.95186	9.17825e-08	4.92721e-06	3755	3909442	potassium voltage-gated channel, subfamily G, member 1 [Source:HGNC Symbol;Acc:6248]	ABCG2	2.14143	2.78915	6.27063e-12	2.81012e-10	9429	2777276	ATP-binding cassette, sub-family G (WHITE), member 2 [Source:HGNC Symbol;Acc:74]	.
			-1.60007	SMA5	AK289851 // SMA5 // glucuronidase, beta pseudogene // 5q13 // 11042 /// NR_02405	-1.8023	RNU6-2	RNA, U6 small nuclear 2; RNA, U6 small nuclear 1	-	LY6K	-2.89103	3.51018	5.74231e-11	8.09984e-08	54742	3119213	lymphocyte antigen 6 complex, locus K [Source:HGNC Symbol;Acc:24225]	C16orf74	2.94188	1.5996	0.000117172	0.00217342	404550	3703129	chromosome 16 open reading frame 74 [Source:HGNC Symbol;Acc:23362]	ZNF214	1.95484	-0.206672	0.000673034	0.00917035	7761	3361245:3361261:3361273:3361286:3361313:3361354:3361356:3361358:3361362:3361365	zinc finger protein 214 [Source:HGNC Symbol;Acc:13006]	IMPA2	2.14124	1.2878	9.25925e-08	1.92604e-06	3613	3779362:3779406:3779423	inositol(myo)-1(or 4)-monophosphatase 2 [Source:HGNC Symbol;Acc:6051]	.
			-1.60554	GUSBL1	BC171739 // GUSBL1 // glucuronidase, beta-like 1 // 6p21 // 387036 /// NR_027386	-1.82179	SDAD1	NM_018115 // RefSeq // Homo sapiens SDA1 domain containing 1 (SDAD1), mRNA. // c	-	AC003051.1	-3.09072	1.11737	9.56355e-09	4.04698e-06	101928122	#N/A	0	GUCY1A2	2.93301	2.52654	1.76912e-08	1.10019e-06	2977	3389647	guanylate cyclase 1, soluble, alpha 2 [Source:HGNC Symbol;Acc:4684]	ICAM1	1.95284	1.40037	2.03985e-05	0.000534013	3383	3820443	intercellular adhesion molecule 1 [Source:HGNC Symbol;Acc:5344]	NR2C2AP	2.14097	2.92626	3.48622e-13	1.91099e-11	126382	3855596	nuclear receptor 2C2-associated protein [Source:HGNC Symbol;Acc:30763]	.
			-1.60735	RNY4P7	hypothetical LOC100271832; RNA, Ro-associated Y5 pseudogene 10; RNA, Ro-associated Y1; RNA, Ro-associated Y4 pseudogene 7; RNA, Ro-associated Y4 pseudogene 19; RNA, Ro-associated Y3; hypothetical LOC100132111; RNA, Ro-associated Y4	-1.84661	RN5S10	RNA, 5S ribosomal 9; RNA, 5S ribosomal 13; RNA, 5S ribosomal 12; RNA, 5S ribosomal 11; RNA, 5S ribosomal 10; RNA, 5S ribosomal 17; RNA, 5S ribosomal 16; RNA, 5S ribosomal 15; RNA, 5S ribosomal 14; RNA, 5S ribosomal 1; RNA, 5S ribosomal 2; RNA, 5S ribosomal 3; RNA, 5S ribosomal 4; RNA, 5S ribosomal 5; RNA, 5S ribosomal 6; RNA, 5S ribosomal 7; RNA, 5S ribosomal 8	-	BMP4	-3.1558	1.91454	1.38601e-10	1.17303e-07	652	3565206:3565270:3565290:3565297	bone morphogenetic protein 4 [Source:HGNC Symbol;Acc:1071]	NR2C2AP	2.92956	3.55592	6.46619e-08	3.35642e-06	126382	3855596	nuclear receptor 2C2-associated protein [Source:HGNC Symbol;Acc:30763]	MBNL3	1.94914	1.00119	0.000684009	0.00928778	55796	4022106	muscleblind-like splicing regulator 3 [Source:HGNC Symbol;Acc:20564]	TNFAIP8	2.13054	4.73141	2.57685e-23	4.11643e-21	25816	2825629:2825687:2825715:2825717	tumor necrosis factor, alpha-induced protein 8 [Source:HGNC Symbol;Acc:17260]	.
			-1.60833	GUSBL1	BC171739 // GUSBL1 // glucuronidase, beta-like 1 // 6p21 // 387036 /// BT006760	-1.85182	RNY4P7	hypothetical LOC100271832; RNA, Ro-associated Y5 pseudogene 10; RNA, Ro-associated Y1; RNA, Ro-associated Y4 pseudogene 7; RNA, Ro-associated Y4 pseudogene 19; RNA, Ro-associated Y3; hypothetical LOC100132111; RNA, Ro-associated Y4	-	FABP4	-3.23971	2.67254	2.15211e-10	1.70756e-07	2167	3142381	fatty acid binding protein 4, adipocyte [Source:HGNC Symbol;Acc:3559]	HELLS	2.92155	4.29761	8.64464e-10	7.17952e-08	3070	3258910	helicase, lymphoid-specific [Source:HGNC Symbol;Acc:4861]	NRCAM	1.94825	2.01149	4.19268e-06	0.000140748	4897	3067478	neuronal cell adhesion molecule [Source:HGNC Symbol;Acc:7994]	CDT1	2.12865	3.91842	9.24815e-20	1.13574e-17	81620	3673684:3673709	chromatin licensing and DNA replication factor 1 [Source:HGNC Symbol;Acc:24576]	.
			-1.61041	LOC100287934	AK290103 // LOC100287934 // similar to hCG2042721 // 1p36.33 // 100287934 /// EN	-1.85242	VWC2L	NM_001080500 // RefSeq // Homo sapiens von Willebrand factor C domain-containing	-	ECSCR	-3.53298	0.786612	1.41813e-08	5.29505e-06	641700	#N/A	endothelial cell surface expressed chemotaxis and apoptosis regulator [Source:HGNC Symbol;Acc:35454]	COL4A4	2.90889	1.20639	5.8254e-07	2.28001e-05	1286	2602110	collagen, type IV, alpha 4 [Source:HGNC Symbol;Acc:2206]	GUCY1B3	1.94539	2.73636	5.6952e-08	3.23483e-06	2983	2748923:2748985	guanylate cyclase 1, soluble, beta 3 [Source:HGNC Symbol;Acc:4687]	ACTC1	2.12766	3.20396	1.5617e-06	2.49014e-05	70	3617719	actin, alpha, cardiac muscle 1 [Source:HGNC Symbol;Acc:143]	.
			-1.61113	LOC100128868	AY143171 // LOC100128868 // testin-related protein TRG // 7q31.2 // 100128868	-1.87218	OPN1LW	opsin 1 (cone pigments), long-wave-sensitive	-									NFATC1	2.90309	1.44187	4.01445e-05	0.000867082	4772	3795184:3795278:3795304	nuclear factor of activated T-cells, cytoplasmic, calcineurin-dependent 1 [Source:HGNC Symbol;Acc:7775]	MYO19	1.91328	6.11691	4.94677e-15	1.36821e-12	80179	3754227:3754306	myosin XIX [Source:HGNC Symbol;Acc:26234]	TLE2	2.12712	0.8863	1.37863e-06	2.22042e-05	7089	3846076	transducin-like enhancer of split 2 (E(sp1) homolog, Drosophila) [Source:HGNC Symbol;Acc:11838]	.
			-1.6124	RNY4P7	hypothetical LOC100271832; RNA, Ro-associated Y5 pseudogene 10; RNA, Ro-associated Y1; RNA, Ro-associated Y4 pseudogene 7; RNA, Ro-associated Y4 pseudogene 19; RNA, Ro-associated Y3; hypothetical LOC100132111; RNA, Ro-associated Y4	-1.90098	FLJ16171	AK131247 // GenBank // Homo sapiens cDNA FLJ16171 fis, clone BRHIP2003272. // ch	-									CDCA7	2.90171	3.88792	4.43418e-13	9.20664e-11	83879	2516023:2516079:2516092:2516117:2516120:2516140:2516155:2516197:2516213:2516220:2516222:2516233:2516298	cell division cycle associated 7 [Source:HGNC Symbol;Acc:14628]	CXCL5	1.90875	-0.243099	0.000725364	0.00969412	6374	2773369	chemokine (C-X-C motif) ligand 5 [Source:HGNC Symbol;Acc:10642]	ATF3	2.12139	6.53462	2.04924e-25	4.08952e-23	467	2379132	activating transcription factor 3 [Source:HGNC Symbol;Acc:785]	.
			-1.61306	NPIPL3	ENST00000446615 // NPIPL3 // nuclear pore complex interacting protein-like 3 //	-1.91082	FLJ36116	AK093435 // GenBank // Homo sapiens cDNA FLJ36116 fis, clone TESTI2022338. // ch	-									RNF157	2.90113	-0.254187	6.24554e-05	0.00126215	114804	3771397	ring finger protein 157 [Source:HGNC Symbol;Acc:29402]	HTRA3	1.90712	0.56479	0.000889597	0.0112508	94031	2717688	HtrA serine peptidase 3 [Source:HGNC Symbol;Acc:30406]	TIMP3	2.11961	5.57604	1.60022e-29	4.08761e-27	7078	3943504:3943581:3943608:3943610:3943626:3943630:3943662:3943716:3943762:3943770:3943778:3943796:3943851:3943862:3943879:3943887	TIMP metallopeptidase inhibitor 3 [Source:HGNC Symbol;Acc:11822]	.
			-1.61817		---	-1.94684	PPIAL3	similar to TRIMCyp; peptidylprolyl isomerase A (cyclophilin A); peptidylprolyl isomerase A (cyclophilin A)-like 3	-									ADM2	2.89577	4.39015	4.38584e-11	5.13262e-09	79924	3950832	adrenomedullin 2 [Source:HGNC Symbol;Acc:28898]	NPAS4	1.90393	-0.308334	0.0010629	0.0128304	266743	3336197	neuronal PAS domain protein 4 [Source:HGNC Symbol;Acc:18983]	CEP170P1	2.10977	0.740116	3.16115e-06	4.54154e-05	645455	#N/A	centrosomal protein 170kDa pseudogene 1 [Source:HGNC Symbol;Acc:28364]	.
			-1.61913	RN5S10	RNA, 5S ribosomal 9; RNA, 5S ribosomal 13; RNA, 5S ribosomal 12; RNA, 5S ribosomal 11; RNA, 5S ribosomal 10; RNA, 5S ribosomal 17; RNA, 5S ribosomal 16; RNA, 5S ribosomal 15; RNA, 5S ribosomal 14; RNA, 5S ribosomal 1; RNA, 5S ribosomal 2; RNA, 5S ribosomal 3; RNA, 5S ribosomal 4; RNA, 5S ribosomal 5; RNA, 5S ribosomal 6; RNA, 5S ribosomal 7; RNA, 5S ribosomal 8	-1.95817	RNY4P7	hypothetical LOC100271832; RNA, Ro-associated Y5 pseudogene 10; RNA, Ro-associated Y1; RNA, Ro-associated Y4 pseudogene 7; RNA, Ro-associated Y4 pseudogene 19; RNA, Ro-associated Y3; hypothetical LOC100132111; RNA, Ro-associated Y4	-									NTN1	2.89344	2.10411	1.55871e-07	7.3231e-06	9423	3709838:3709932:3709997	netrin 1 [Source:HGNC Symbol;Acc:8029]	MMP11	1.90162	3.08193	1.70626e-07	8.68349e-06	4320	3939470	matrix metallopeptidase 11 (stromelysin 3) [Source:HGNC Symbol;Acc:7157]	PRRG4	2.10512	0.683579	3.48041e-06	4.94458e-05	79056	3325740	proline rich Gla (G-carboxyglutamic acid) 4 (transmembrane) [Source:HGNC Symbol;Acc:30799]	.
			-1.62348	GUSBP1	glucuronidase, beta-like 2; glucuronidase, beta pseudogene	-1.96136	MGC39584	ENST00000400767 // ENSEMBL // MGC39584 protein gene:ENSG00000215689 // chr4_gl00	-									RBBP8	2.87033	5.83165	2.74242e-13	5.88387e-11	5932	3781429	retinoblastoma binding protein 8 [Source:HGNC Symbol;Acc:9891]	DONSON	1.89635	4.80134	9.63927e-12	1.31871e-09	29980	3929775	downstream neighbor of SON [Source:HGNC Symbol;Acc:2993]	FAM221A	2.1033	1.36962	2.54815e-06	3.78791e-05	340277	2992998	family with sequence similarity 221, member A [Source:HGNC Symbol;Acc:27977]	.
			-1.62385	SEPT14	NM_207366 // SEPT14 // septin 14 // 7p11.2 // 346288 /// ENST00000388975 // SEPT	-1.96912	RN5S10	RNA, 5S ribosomal 9; RNA, 5S ribosomal 13; RNA, 5S ribosomal 12; RNA, 5S ribosomal 11; RNA, 5S ribosomal 10; RNA, 5S ribosomal 17; RNA, 5S ribosomal 16; RNA, 5S ribosomal 15; RNA, 5S ribosomal 14; RNA, 5S ribosomal 1; RNA, 5S ribosomal 2; RNA, 5S ribosomal 3; RNA, 5S ribosomal 4; RNA, 5S ribosomal 5; RNA, 5S ribosomal 6; RNA, 5S ribosomal 7; RNA, 5S ribosomal 8	-									MFAP5	2.85711	1.15673	0.000856497	0.0109857	8076	3443226	microfibrillar associated protein 5 [Source:HGNC Symbol;Acc:29673]	MCM3	1.89284	5.96408	3.73232e-13	6.88207e-11	4172	2957126:2957209	minichromosome maintenance complex component 3 [Source:HGNC Symbol;Acc:6945]	MFAP5	2.10018	0.643426	0.000283901	0.00219757	8076	3443226	microfibrillar associated protein 5 [Source:HGNC Symbol;Acc:29673]	.
			-1.63035	KIAA1920	AB067507 // KIAA1920 // KIAA1920 protein // 15q25.2 // 114817 /// ENST0000045693	-1.99455	RN5S10	RNA, 5S ribosomal 9; RNA, 5S ribosomal 13; RNA, 5S ribosomal 12; RNA, 5S ribosomal 11; RNA, 5S ribosomal 10; RNA, 5S ribosomal 17; RNA, 5S ribosomal 16; RNA, 5S ribosomal 15; RNA, 5S ribosomal 14; RNA, 5S ribosomal 1; RNA, 5S ribosomal 2; RNA, 5S ribosomal 3; RNA, 5S ribosomal 4; RNA, 5S ribosomal 5; RNA, 5S ribosomal 6; RNA, 5S ribosomal 7; RNA, 5S ribosomal 8	-									KLF4	2.85131	5.31969	2.43899e-13	5.41329e-11	9314	3219215	Kruppel-like factor 4 (gut) [Source:HGNC Symbol;Acc:6348]	PRPS2	1.89173	4.88566	4.64202e-11	5.32075e-09	5634	3969047:3969079	phosphoribosyl pyrophosphate synthetase 2 [Source:HGNC Symbol;Acc:9465]	HELLS	2.10017	3.62987	4.50603e-16	3.59694e-14	3070	3258910	helicase, lymphoid-specific [Source:HGNC Symbol;Acc:4861]	.
			-1.63035	KIAA1920	AB067507 // KIAA1920 // KIAA1920 protein // 15q25.2 // 114817 /// ENST0000045693	-2.01392	LOC100291911	AB231735 // GenBank // Homo sapiens mRNA for hypothetical protein, partial cds,	-									RAD9B	2.84784	0.549019	6.19409e-05	0.00125372	144715	3431580	RAD9 homolog B (S. pombe) [Source:HGNC Symbol;Acc:21700]	GPC6	1.89172	0.945929	3.95914e-05	0.000909245	10082	3496637:3496834:3496848:3496885:3496896:3496902	glypican 6 [Source:HGNC Symbol;Acc:4454]	SLCO4A1	2.09674	-0.19197	0.000174559	0.00145905	28231	3892812:3892868:3913420:3913436:3913460:3913475	solute carrier organic anion transporter family, member 4A1 [Source:HGNC Symbol;Acc:10953]	.
			-1.63035	PDE8A	BC060762 // PDE8A // phosphodiesterase 8A // 15q25.3 // 5151 /// BC060762 // PDE	-2.10199	RNU6-2	RNA, U6 small nuclear 2; RNA, U6 small nuclear 1	-									SMAD9	2.84237	-0.305423	0.00028852	0.00465429	4093	3509842	SMAD family member 9 [Source:HGNC Symbol;Acc:6774]	KCTD14	1.8864	0.747909	0.000359276	0.00554741	100532726	3383130	potassium channel tetramerization domain containing 14 [Source:HGNC Symbol;Acc:23295]	OPCML	2.08836	1.12013	9.06469e-06	0.000114628	4978	3399004:3399188:3399220:3399228:3399239:3399244:3399252:3399259:3399279:3399282:3399290:3399297:3399319:3399344:3399351:3399365:3399367:3399369:3399375	opioid binding protein/cell adhesion molecule-like [Source:HGNC Symbol;Acc:8143]	.
			-1.63035	KIAA1920	AB067507 // KIAA1920 // KIAA1920 protein // 15q25.2 // 114817 /// ENST0000045693	-2.16178		ENST00000315063 // ENSEMBL // cdna:pseudogene chromosome:GRCh37:3:149702086:1497	-									VCAN	2.83194	7.06992	1.5435e-08	9.73992e-07	1462	2818517	versican [Source:HGNC Symbol;Acc:2464]	RADIL	1.88557	0.448848	0.00120102	0.0140317	55698	3036476	Ras association and DIL domains [Source:HGNC Symbol;Acc:22226]	TEX15	2.0851	1.75734	3.70048e-08	8.4097e-07	56154	3130244	testis expressed 15 [Source:HGNC Symbol;Acc:11738]	.
			-1.6319	FLJ36116	AK093435 // FLJ36116 // hypothetical locus LOC388666 // 1p13.2 // 388666	-2.20099	RNU6-2	RNA, U6 small nuclear 2; RNA, U6 small nuclear 1	-									AC025335.1	2.8271	2.3557	9.81114e-07	3.59826e-05	284023	3744003:3744006:3744008:3744010	0	IMPA2	1.88339	1.01539	0.000133431	0.00249654	3613	3779362:3779406:3779423	inositol(myo)-1(or 4)-monophosphatase 2 [Source:HGNC Symbol;Acc:6051]	COL25A1	2.08226	-0.191585	0.000350243	0.00261597	84570	2781441:2781586:2781592:2781596	collagen, type XXV, alpha 1 [Source:HGNC Symbol;Acc:18603]	.
			-1.63562	OR13H1	NM_001004486 // OR13H1 // olfactory receptor, family 13, subfamily H, member 1 /	-2.21312	FOS	NM_005252 // RefSeq // Homo sapiens v-fos FBJ murine osteosarcoma viral oncogene	-									2014-09-03	2.82223	0.365091	2.76882e-05	0.000635349	55964	3947227:3947254:3947256	septin 3 [Source:HGNC Symbol;Acc:10750]	FBLN7	1.88264	2.48749	1.05868e-06	4.33107e-05	129804	2500667	fibulin 7 [Source:HGNC Symbol;Acc:26740]	LRP8	2.07919	4.50053	2.04698e-18	2.17867e-16	7804	2413203:2413316:2413327	low density lipoprotein receptor-related protein 8, apolipoprotein e receptor [Source:HGNC Symbol;Acc:6700]	.
			-1.63717		---	-2.22461	IGSF9B	NM_014987 // RefSeq // Homo sapiens immunoglobulin superfamily, member 9B (IGSF9	-									COL14A1	2.81072	0.607604	1.38681e-05	0.000350047	7373	3113352:3113452	collagen, type XIV, alpha 1 [Source:HGNC Symbol;Acc:2191]	SLC47A1	1.88226	-0.163958	0.00122359	0.0141912	55244	3713951	solute carrier family 47 (multidrug and toxin extrusion), member 1 [Source:HGNC Symbol;Acc:25588]	SORBS1	2.0572	0.111956	0.000116722	0.00103598	10580	3301263:3301510	sorbin and SH3 domain containing 1 [Source:HGNC Symbol;Acc:14565]	.
			-1.63749	FLJ16171	AK131247 // FLJ16171 // FLJ16171 protein // 5q35.2 // 441116	-2.34095	RNY4P7	hypothetical LOC100271832; RNA, Ro-associated Y5 pseudogene 10; RNA, Ro-associated Y1; RNA, Ro-associated Y4 pseudogene 7; RNA, Ro-associated Y4 pseudogene 19; RNA, Ro-associated Y3; hypothetical LOC100132111; RNA, Ro-associated Y4	-									C14orf182	2.80544	3.78907	7.69956e-08	3.91765e-06	283551	3563604	chromosome 14 open reading frame 182 [Source:HGNC Symbol;Acc:27503]	LRRC37A4P	1.87731	0.281355	0.000822272	0.0106644	55073	#N/A	leucine rich repeat containing 37, member A4, pseudogene [Source:HGNC Symbol;Acc:25479]	COL22A1	2.05294	0.363327	2.59018e-05	0.000281786	169044	3155637:3155793:3155795:3155804:3155816:3155832:3155848:3155863:3155879:3155881	collagen, type XXII, alpha 1 [Source:HGNC Symbol;Acc:22989]	.
			-1.63912	C21orf94	NR_027246 // C21orf94 // chromosome 21 open reading frame 94 // 21q21.3 // 24670	-2.5006	RN5S10	RNA, 5S ribosomal 9; RNA, 5S ribosomal 13; RNA, 5S ribosomal 12; RNA, 5S ribosomal 11; RNA, 5S ribosomal 10; RNA, 5S ribosomal 17; RNA, 5S ribosomal 16; RNA, 5S ribosomal 15; RNA, 5S ribosomal 14; RNA, 5S ribosomal 1; RNA, 5S ribosomal 2; RNA, 5S ribosomal 3; RNA, 5S ribosomal 4; RNA, 5S ribosomal 5; RNA, 5S ribosomal 6; RNA, 5S ribosomal 7; RNA, 5S ribosomal 8	-									ENO3	2.79373	2.5505	3.04556e-05	0.00068541	2027	3707383:3707425	enolase 3 (beta, muscle) [Source:HGNC Symbol;Acc:3354]	CERS1	1.87271	1.54162	0.00390124	0.0327432	10715	#N/A	ceramide synthase 1 [Source:HGNC Symbol;Acc:14253]	OLFML2A	2.04742	0.359777	4.68538e-05	0.000473431	169611	3188883:3188930:3188934:3188959:3188968	olfactomedin-like 2A [Source:HGNC Symbol;Acc:27270]	.
			-1.64148	LOC727963	ENST00000379369 // LOC727963 // similar to elongation factor Tu GTP binding doma	-2.56235	RN5S10	RNA, 5S ribosomal 9; RNA, 5S ribosomal 13; RNA, 5S ribosomal 12; RNA, 5S ribosomal 11; RNA, 5S ribosomal 10; RNA, 5S ribosomal 17; RNA, 5S ribosomal 16; RNA, 5S ribosomal 15; RNA, 5S ribosomal 14; RNA, 5S ribosomal 1; RNA, 5S ribosomal 2; RNA, 5S ribosomal 3; RNA, 5S ribosomal 4; RNA, 5S ribosomal 5; RNA, 5S ribosomal 6; RNA, 5S ribosomal 7; RNA, 5S ribosomal 8	-									TLE2	2.79163	1.35019	4.45457e-06	0.000134254	7089	3846076	transducin-like enhancer of split 2 (E(sp1) homolog, Drosophila) [Source:HGNC Symbol;Acc:11838]	ANK1	1.86896	3.8695	8.63423e-05	0.0017327	286	3132940:3133087:3133110	ankyrin 1, erythrocytic [Source:HGNC Symbol;Acc:492]	TSLP	2.04581	4.02976	1.15619e-15	8.78978e-14	85480	2823797	thymic stromal lymphopoietin [Source:HGNC Symbol;Acc:30743]	.
			-1.64751	LOC100131541	hypothetical LOC100131541	-	-	-	-									CDT1	2.79137	4.45266	8.36134e-13	1.68181e-10	81620	3673684:3673709	chromatin licensing and DNA replication factor 1 [Source:HGNC Symbol;Acc:24576]	TMTC1	1.8601	3.51485	9.22306e-09	6.41229e-07	83857	3449068:3449215:3449230:3449240:3449275	transmembrane and tetratricopeptide repeat containing 1 [Source:HGNC Symbol;Acc:24099]	ITGA2	2.04151	4.97954	6.10526e-15	4.12574e-13	3673	2809245:2809307	integrin, alpha 2 (CD49B, alpha 2 subunit of VLA-2 receptor) [Source:HGNC Symbol;Acc:6137]	.
			-1.64804	NEK10	NM_199347 // NEK10 // NIMA (never in mitosis gene a)- related kinase 10 // 3p24.	-												PLCL1	2.78919	1.10738	1.31786e-05	0.000334612	5334	2521574:2521655:2521672:2521684:2521733:2521735:2521743:2521760	phospholipase C-like 1 [Source:HGNC Symbol;Acc:9063]	ARHGEF26	1.85478	0.91734	8.14637e-05	0.00165834	26084	2648535	Rho guanine nucleotide exchange factor (GEF) 26 [Source:HGNC Symbol;Acc:24490]	E2F7	2.03859	6.14551	9.17327e-18	9.08225e-16	144455	3463112:3463159:3463185:3463205:3463208:3463223:3463245:3463315:3463322	E2F transcription factor 7 [Source:HGNC Symbol;Acc:23820]	.
			-1.65314	RNU6-2	RNA, U6 small nuclear 2; RNA, U6 small nuclear 1	-												PLAT	2.78367	9.77286	1.28304e-08	8.25831e-07	5327	3133233:3133276:3133280:3133303	plasminogen activator, tissue [Source:HGNC Symbol;Acc:9051]	HES4	1.84592	3.61492	2.94016e-08	1.82477e-06	57801	4054690	hes family bHLH transcription factor 4 [Source:HGNC Symbol;Acc:24149]	RGAG1	2.026	-0.553239	0.000735178	0.00485005	57529	#N/A	retrotransposon gag domain containing 1 [Source:HGNC Symbol;Acc:29245]	.
			-1.65358	CSH1	NM_022644 // CSH2 // chorionic somatomammotropin hormone 2 // 17q24.2 // 1443	-												ABHD3	2.78055	3.07774	1.06177e-08	7.08193e-07	171586	3800834:3800898:3800924:3800960	abhydrolase domain containing 3 [Source:HGNC Symbol;Acc:18718]	C14orf182	1.84261	2.9618	4.84224e-06	0.000159193	283551	3563604	chromosome 14 open reading frame 182 [Source:HGNC Symbol;Acc:27503]	FOS	2.02521	1.84349	2.40204e-05	0.000265388	2353	3544525:3544548	FBJ murine osteosarcoma viral oncogene homolog [Source:HGNC Symbol;Acc:3796]	.
			-1.65617	DPY19L2	NM_173812 // DPY19L2 // dpy-19-like 2 (C. elegans) // 12q14.2 // 283417 /// ENST	-												CLSPN	2.78025	4.6305	1.17568e-13	2.75172e-11	63967	2406420	claspin [Source:HGNC Symbol;Acc:19715]	CBLB	1.841	5.05953	1.22967e-14	3.19287e-12	868	2687255:2687341:2687346:2687348:2687354:2687370:2687372:2687374:2687420:2687455	Cbl proto-oncogene B, E3 ubiquitin protein ligase [Source:HGNC Symbol;Acc:1542]	CACHD1	2.02492	2.64053	4.33121e-10	1.37951e-08	57685	2340078	cache domain containing 1 [Source:HGNC Symbol;Acc:29314]	.
			-1.65763		---	-												COL22A1	2.77542	0.847947	1.80452e-05	0.000439955	169044	3155637:3155793:3155795:3155804:3155816:3155832:3155848:3155863:3155879:3155881	collagen, type XXII, alpha 1 [Source:HGNC Symbol;Acc:22989]	YPEL1	1.83305	0.519745	0.00116189	0.0136751	29799	3954206	yippee-like 1 (Drosophila) [Source:HGNC Symbol;Acc:12845]	VCAN	2.00973	6.41027	1.73182e-06	2.71396e-05	1462	2818517	versican [Source:HGNC Symbol;Acc:2464]	.
			-1.66258		---	-												CHAF1B	2.74915	4.46848	1.28153e-11	1.79317e-09	8208	3920003:3920066:3920081:3920083	chromatin assembly factor 1, subunit B (p60) [Source:HGNC Symbol;Acc:1911]	PER3	1.82995	3.49698	9.53031e-09	6.5899e-07	8863	2318656	period circadian clock 3 [Source:HGNC Symbol;Acc:8847]	LRRC8C	2.00641	1.75292	7.00499e-05	0.00066491	101927933	2345929:2346003	leucine rich repeat containing 8 family, member C [Source:HGNC Symbol;Acc:25075]	.
			-1.66406	CCL4	NM_002984 // CCL4 // chemokine (C-C motif) ligand 4 // 17q12 // 6351 /// AY76644	-												CLMP	2.74794	5.08118	9.07494e-11	9.73514e-09	79827	3395464:3395508:3395545:3395608:3395627	CXADR-like membrane protein [Source:HGNC Symbol;Acc:24039]	PMP22	1.82053	5.40526	1.07331e-11	1.44667e-09	5376	3746574:3746606:3746609:3746611:3746614	peripheral myelin protein 22 [Source:HGNC Symbol;Acc:9118]	GLI1	2.00107	2.19453	2.42816e-09	6.74184e-08	2735	3418120	GLI family zinc finger 1 [Source:HGNC Symbol;Acc:4317]	.
			-1.66881	SCARNA12	NR_003010 // SCARNA12 // small Cajal body-specific RNA 12 // 12p13.31 // 677777	-												FLRT2	2.74209	2.33052	4.57782e-08	2.51037e-06	100506718	3546920:3546922:3546924:3546943:3546945:3546947:3546949:3546969:3547028:3547036:3547137:3547151:3547181:3547185:3547256:3547282:3547297	fibronectin leucine rich transmembrane protein 2 [Source:HGNC Symbol;Acc:3761]	USP1	1.81366	5.21522	5.32988e-11	6.00107e-09	7398	2339414:2339444	ubiquitin specific peptidase 1 [Source:HGNC Symbol;Acc:12607]	IVNS1ABP	1.99603	7.45103	9.0996e-15	6.08482e-13	10625	2448073:2448125:2448148:2448159:2448162:2448170	influenza virus NS1A binding protein [Source:HGNC Symbol;Acc:16951]	.
			-1.672	FAM106A	NR_026809 // FAM106A // family with sequence similarity 106, member A // 17p11.2	-												DPY19L2P2	2.74088	0.949665	7.98921e-06	0.000216973	349152	#N/A	DPY19L2 pseudogene 2 [Source:HGNC Symbol;Acc:21764]	ADCY3	1.81312	4.681	3.2149e-10	3.09873e-08	109	2544484	adenylate cyclase 3 [Source:HGNC Symbol;Acc:234]	CYP27B1	1.99528	0.32998	5.15841e-05	0.000515922	1594	3458819	cytochrome P450, family 27, subfamily B, polypeptide 1 [Source:HGNC Symbol;Acc:2606]	.
			-1.67335	LOC100287934	AK290103 // LOC100287934 // similar to hCG2042721 // 1p36.33 // 100287934 /// EN	-												SLC38A1	2.7372	6.42994	1.51926e-12	2.79391e-10	81539	3452231	solute carrier family 38, member 1 [Source:HGNC Symbol;Acc:13447]	B4GALNT1	1.80974	4.50955	5.78411e-08	3.27072e-06	2583	3458700	beta-1,4-N-acetyl-galactosaminyl transferase 1 [Source:HGNC Symbol;Acc:4117]	MAP3K8	1.99239	2.13065	2.11771e-08	5.00878e-07	1326	3240987:3241049:3241064:3241068:3241076:3241078:3241080	mitogen-activated protein kinase kinase kinase 8 [Source:HGNC Symbol;Acc:6860]	.
			-1.67397		---	-												PIEZO2	2.73496	1.96778	3.97591e-07	1.65103e-05	63895	3798778	piezo-type mechanosensitive ion channel component 2 [Source:HGNC Symbol;Acc:26270]	SLC38A1	1.80905	5.61504	1.43488e-13	2.89778e-11	81539	3452231	solute carrier family 38, member 1 [Source:HGNC Symbol;Acc:13447]	RAD9B	1.98921	-0.0180619	0.000251648	0.00200003	144715	3431580	RAD9 homolog B (S. pombe) [Source:HGNC Symbol;Acc:21700]	.
			-1.68168	RNU6-2	RNA, U6 small nuclear 2; RNA, U6 small nuclear 1	-												PTGER3	2.73318	0.525755	0.000127547	0.00230605	5733	2417945	prostaglandin E receptor 3 (subtype EP3) [Source:HGNC Symbol;Acc:9595]	APCDD1L	1.80428	2.08091	5.35809e-05	0.00116931	164284	3911485:3911554:3911582:3911644	adenomatosis polyposis coli down-regulated 1-like [Source:HGNC Symbol;Acc:26892]	AREG	1.98783	0.545954	1.82201e-05	0.000211328	727738	2731542:2731566:2731593:2731602:2731615	amphiregulin [Source:HGNC Symbol;Acc:651]	.
			-1.68402	NPIPB3 (includes others)	NR_003610 // PDXDC2 // pyridoxal-dependent decarboxylase domain containing 2 //	-												ASNS	2.73119	7.53902	1.3146e-14	3.56985e-12	440	3062576:3062647:3062659:3096799:3096803:3133685:3133693:3133695:3133733	asparagine synthetase (glutamine-hydrolyzing) [Source:HGNC Symbol;Acc:753]	ATF3	1.8038	6.21267	7.64357e-15	2.02602e-12	467	2379132	activating transcription factor 3 [Source:HGNC Symbol;Acc:785]	ADM2	1.98306	3.6574	3.95222e-10	1.26829e-08	79924	3950832	adrenomedullin 2 [Source:HGNC Symbol;Acc:28898]	.
			-1.68445	RNU6-2	RNA, U6 small nuclear 2; RNA, U6 small nuclear 1	-												RP11-867G23.10	2.7236	1.33912	0.000139927	0.00251224	100505504	#N/A	0	EAF2	1.80307	0.849475	0.000269887	0.00440228	55840	2638676	ELL associated factor 2 [Source:HGNC Symbol;Acc:23115]	CCND2	1.97882	4.2297	2.8475e-18	2.93292e-16	894	3401704:3401740:3401752	cyclin D2 [Source:HGNC Symbol;Acc:1583]	.
			-1.68902	FAM106A	family with sequence similarity 106, member A-like; family with sequence similarity 106, member A; family with sequence similarity 106, member B	-												NUP210	2.69317	3.28609	2.6342e-09	2.00651e-07	23225	2640485:2663551:2663679:2663699	nucleoporin 210kDa [Source:HGNC Symbol;Acc:30052]	XYLB	1.79753	2.32309	3.33956e-07	1.59135e-05	9942	2617687	xylulokinase homolog (H. influenzae) [Source:HGNC Symbol;Acc:12839]	DLGAP1	1.97767	2.48008	1.78345e-05	0.000208211	9229	3796620:3796833:3796863:3796872:3796913:3796940:3796950	discs, large (Drosophila) homolog-associated protein 1 [Source:HGNC Symbol;Acc:2905]	.
			-1.69086	RN5S10	RNA, 5S ribosomal 9; RNA, 5S ribosomal 13; RNA, 5S ribosomal 12; RNA, 5S ribosomal 11; RNA, 5S ribosomal 10; RNA, 5S ribosomal 17; RNA, 5S ribosomal 16; RNA, 5S ribosomal 15; RNA, 5S ribosomal 14; RNA, 5S ribosomal 1; RNA, 5S ribosomal 2; RNA, 5S ribosomal 3; RNA, 5S ribosomal 4; RNA, 5S ribosomal 5; RNA, 5S ribosomal 6; RNA, 5S ribosomal 7; RNA, 5S ribosomal 8	-												DONSON	2.67983	5.49759	4.14868e-12	6.51292e-10	29980	3929775	downstream neighbor of SON [Source:HGNC Symbol;Acc:2993]	ORC1	1.79685	2.25515	1.1664e-05	0.000331253	4998	2412799	origin recognition complex, subunit 1 [Source:HGNC Symbol;Acc:8487]	CNIH2	1.97686	2.17726	3.57276e-07	6.50946e-06	254263	3336094	cornichon family AMPA receptor auxiliary protein 2 [Source:HGNC Symbol;Acc:28744]	.
			-1.69278	RNY4P7	hypothetical LOC100271832; RNA, Ro-associated Y5 pseudogene 10; RNA, Ro-associated Y1; RNA, Ro-associated Y4 pseudogene 7; RNA, Ro-associated Y4 pseudogene 19; RNA, Ro-associated Y3; hypothetical LOC100132111; RNA, Ro-associated Y4	-												KLF5	2.66767	3.49432	3.71427e-07	1.56254e-05	688	3493543	Kruppel-like factor 5 (intestinal) [Source:HGNC Symbol;Acc:6349]	C8orf4	1.78706	4.40522	1.31447e-11	1.68929e-09	56892	3095313:3095339:3095385:3095457:3095472:3095481:3095490	chromosome 8 open reading frame 4 [Source:HGNC Symbol;Acc:1357]	SLFN11	1.9752	6.18009	4.74031e-13	2.52264e-11	91607	3753500	schlafen family member 11 [Source:HGNC Symbol;Acc:26633]	.
			-1.69378	RNU6-2	RNA, U6 small nuclear 2; RNA, U6 small nuclear 1	-												CDH24	2.66306	4.0425	1.22555e-08	8.03131e-07	64403	3557069	cadherin 24, type 2 [Source:HGNC Symbol;Acc:14265]	HIVEP3	1.78571	2.46265	3.61014e-06	0.000126186	59269	2408681	human immunodeficiency virus type I enhancer binding protein 3 [Source:HGNC Symbol;Acc:13561]	PROSER2	1.9729	1.7867	2.9721e-07	5.54966e-06	254427	3235293:3235344	proline and serine-rich protein 2 [Source:HGNC Symbol;Acc:23728]	.
			-1.69478	FAM106A	NR_026809 // FAM106A // family with sequence similarity 106, member A // 17p11.2	-												PRPS2	2.66121	5.57518	1.0235e-12	1.93758e-10	5634	3969047:3969079	phosphoribosyl pyrophosphate synthetase 2 [Source:HGNC Symbol;Acc:9465]	TNFAIP3	1.77933	5.10755	8.90853e-13	1.55265e-10	7128	2927506:2927553	tumor necrosis factor, alpha-induced protein 3 [Source:HGNC Symbol;Acc:11896]	DHRS13	1.97164	3.15876	3.45588e-11	1.3498e-09	147015	3751164	dehydrogenase/reductase (SDR family) member 13 [Source:HGNC Symbol;Acc:28326]	.
			-1.69977	RNU6-2	RNA, U6 small nuclear 2; RNA, U6 small nuclear 1	-												C11orf96	2.65684	2.10106	0.000378239	0.00576915	387763	3328309:3328315	chromosome 11 open reading frame 96 [Source:HGNC Symbol;Acc:38675]	SOX4	1.77385	3.46552	4.19676e-10	4.01469e-08	6659	2897899:2897919:2898035:2898039:2898044:2898053:2898092	SRY (sex determining region Y)-box 4 [Source:HGNC Symbol;Acc:11200]	TRIB3	1.97139	5.05354	2.35356e-22	3.57854e-20	57761	3873160	tribbles pseudokinase 3 [Source:HGNC Symbol;Acc:16228]	.
			-1.70548		---	-												C3orf14	2.65679	4.14945	2.49503e-07	1.11137e-05	57415	2627080:2627160	chromosome 3 open reading frame 14 [Source:HGNC Symbol;Acc:25024]	PMAIP1	1.77125	3.86218	2.43904e-09	1.98923e-07	5366	3790704	phorbol-12-myristate-13-acetate-induced protein 1 [Source:HGNC Symbol;Acc:9108]	SLC20A1	1.96462	7.91049	4.3812e-21	6.28727e-19	6574	2500919:2500969	solute carrier family 20 (phosphate transporter), member 1 [Source:HGNC Symbol;Acc:10946]	.
			-1.70662	PPIAL3	similar to TRIMCyp; peptidylprolyl isomerase A (cyclophilin A); peptidylprolyl isomerase A (cyclophilin A)-like 3	-												MEDAG	2.65588	5.61081	2.84281e-08	1.64844e-06	84935	3484117	mesenteric estrogen-dependent adipogenesis [Source:HGNC Symbol;Acc:25926]	MSH6	1.76923	5.39171	3.25823e-12	5.05542e-10	2956	2481142:2481193	mutS homolog 6 [Source:HGNC Symbol;Acc:7329]	CELSR1	1.96362	0.676749	1.24851e-05	0.000152739	9620	3964049	cadherin, EGF LAG seven-pass G-type receptor 1 [Source:HGNC Symbol;Acc:1850]	.
			-1.70775	RN7SL2	RNA, 7SL, cytoplasmic 2; RNA, 7SL, cytoplasmic 1	-												FAXC	2.65451	2.49218	5.20897e-06	0.000152052	84553	2966193	failed axon connections homolog (Drosophila) [Source:HGNC Symbol;Acc:20742]	DDN	1.76553	0.0807055	0.000948637	0.0118678	23109	3453533	dendrin [Source:HGNC Symbol;Acc:24458]	SPTBN2	1.96155	-0.195442	0.00047108	0.00335375	6712	3378433	spectrin, beta, non-erythrocytic 2 [Source:HGNC Symbol;Acc:11276]	.
			-1.71043		---	-												MBOAT1	2.63977	1.86979	1.9288e-05	0.000464102	154141	2944491:2944580:2944594:2944613	membrane bound O-acyltransferase domain containing 1 [Source:HGNC Symbol;Acc:21579]	ITGA2	1.76348	4.6915	8.95167e-08	4.82594e-06	3673	2809245:2809307	integrin, alpha 2 (CD49B, alpha 2 subunit of VLA-2 receptor) [Source:HGNC Symbol;Acc:6137]	MISP	1.95709	0.864105	0.000102092	0.00092872	126353	3815143:3815157	mitotic spindle positioning [Source:HGNC Symbol;Acc:27000]	.
			-1.7212	LOC100289668	ENST00000426730 // LOC100289668 // similar to dynamin 1 // 15q26.3 // 100289668	-												ABCG2	2.63668	3.16101	2.88244e-07	1.2621e-05	9429	2777276	ATP-binding cassette, sub-family G (WHITE), member 2 [Source:HGNC Symbol;Acc:74]	KCNA1	1.76201	2.40229	0.00386489	0.0326514	3736	3401994:3402018:3402029:3402033:3402037	potassium voltage-gated channel, shaker-related subfamily, member 1 (episodic ataxia with myokymia) [Source:HGNC Symbol;Acc:6218]	KIAA1244	1.9539	1.2426	1.26481e-06	2.06575e-05	57221	2927604:2927715	KIAA1244 [Source:HGNC Symbol;Acc:21213]	.
			-1.7212	LOC100289668	ENST00000426730 // LOC100289668 // similar to dynamin 1 // 15q26.3 // 100289668	-												FOS	2.63598	2.28094	1.08143e-05	0.000284107	2353	3544525:3544548	FBJ murine osteosarcoma viral oncogene homolog [Source:HGNC Symbol;Acc:3796]	CCNE1	1.76162	4.31112	2.4148e-09	1.98216e-07	898	3828112:3828158:3828160	cyclin E1 [Source:HGNC Symbol;Acc:1589]	ANGPTL4	1.95177	6.14497	4.02229e-11	1.55205e-09	51129	3819474	angiopoietin-like 4 [Source:HGNC Symbol;Acc:16039]	.
			-1.72342	rn7sk	RNA, 7SK small nuclear	-												CERS1	2.63356	2.17039	1.09851e-05	0.000287422	10715	#N/A	ceramide synthase 1 [Source:HGNC Symbol;Acc:14253]	HEYL	1.76104	2.49612	4.02029e-05	0.00091667	26508	2407985:2408024	hes-related family bHLH transcription factor with YRPW motif-like [Source:HGNC Symbol;Acc:4882]	ASNS	1.94916	6.90194	1.93619e-23	3.25382e-21	440	3062576:3062647:3062659:3096799:3096803:3133685:3133693:3133695:3133733	asparagine synthetase (glutamine-hydrolyzing) [Source:HGNC Symbol;Acc:753]	.
			-1.72564	CYTIP	cytohesin 1 interacting protein	-												CHAC2	2.62896	1.91977	1.16131e-05	0.00030201	494143	2482211	ChaC, cation transport regulator homolog 2 (E. coli) [Source:HGNC Symbol;Acc:32363]	AIM1	1.75943	1.0661	0.0109504	0.0664703	202	2919767:2919867	absent in melanoma 1 [Source:HGNC Symbol;Acc:356]	C17orf96	1.94774	3.58939	5.8575e-13	3.09141e-11	100170841	3755285	chromosome 17 open reading frame 96 [Source:HGNC Symbol;Acc:34493]	.
			-1.7264	OR2L8	NM_001001963 // OR2L8 // olfactory receptor, family 2, subfamily L, member 8 //	-												DMC1	2.62497	0.0864862	0.00111971	0.0135725	11144	3960685	DNA meiotic recombinase 1 [Source:HGNC Symbol;Acc:2927]	RP11-385D13.1	1.75421	1.08777	0.000549499	0.00779406	ENSG00000251537	#N/A	Uncharacterized protein [Source:UniProtKB/TrEMBL;Acc:H0Y626]	PCSK9	1.93797	2.22281	1.83016e-07	3.59612e-06	255738	2337407:2337442:2337454	proprotein convertase subtilisin/kexin type 9 [Source:HGNC Symbol;Acc:20001]	.
			-1.72933		---	-												CAMK4	2.61898	3.653	7.04782e-10	6.13017e-08	814	2823880:2823948:2823982:2823990:2823994:2823996:2824015:2824017:2824027:2824037:2824058:2824089:2824144:2824183:2824195	calcium/calmodulin-dependent protein kinase IV [Source:HGNC Symbol;Acc:1464]	SPATA13	1.75361	3.70218	5.35473e-10	4.97286e-08	221178	3481543:3481696:3481698	spermatogenesis associated 13 [Source:HGNC Symbol;Acc:23222]	PXN-AS1	1.93735	2.18459	6.30399e-08	1.36697e-06	100506649	#N/A	PXN antisense RNA 1 [Source:HGNC Symbol;Acc:44123]	.
			-1.73439		---	-												SLC2A4	2.61561	0.525761	2.34802e-05	0.000547574	6517	3708399	solute carrier family 2 (facilitated glucose transporter), member 4 [Source:HGNC Symbol;Acc:11009]	C3orf67	1.75289	0.439599	0.00084685	0.0108833	200844	2678526:2678657:2678673	chromosome 3 open reading frame 67 [Source:HGNC Symbol;Acc:24763]	TUBB3_2	1.93354	6.45005	2.00652e-20	2.66951e-18	#N/A	#N/A	#N/A	.
			-1.73616	RNU6-2	RNA, U6 small nuclear 2; RNA, U6 small nuclear 1	-												ITGA2	2.61488	5.43293	5.40328e-15	1.6965e-12	3673	2809245:2809307	integrin, alpha 2 (CD49B, alpha 2 subunit of VLA-2 receptor) [Source:HGNC Symbol;Acc:6137]	RAPH1	1.74901	4.74594	1.32698e-12	2.22148e-10	65059	2595560:2595621:2595638:2595647	Ras association (RalGDS/AF-6) and pleckstrin homology domains 1 [Source:HGNC Symbol;Acc:14436]	PTPRB	1.93344	2.62076	1.78365e-09	5.085e-08	5787	3461795	protein tyrosine phosphatase, receptor type, B [Source:HGNC Symbol;Acc:9665]	.
			-1.74199	RNU4-2	RNA, U4 small nuclear 2; RNA, U4 small nuclear 1; RNA, U4 small nuclear 1B	-												P4HA3	2.61128	3.59779	9.06555e-09	6.10999e-07	283208	3381879	prolyl 4-hydroxylase, alpha polypeptide III [Source:HGNC Symbol;Acc:30135]	CXCL1	1.74664	2.53707	5.08259e-06	0.000165386	2919	2731381:2731394	chemokine (C-X-C motif) ligand 1 (melanoma growth stimulating activity, alpha) [Source:HGNC Symbol;Acc:4602]	MYO19	1.93223	6.20144	1.45771e-25	3.00288e-23	80179	3754227:3754306	myosin XIX [Source:HGNC Symbol;Acc:26234]	.
			-1.74532		---	-												ORC1	2.60105	2.93982	1.57929e-06	5.45047e-05	4998	2412799	origin recognition complex, subunit 1 [Source:HGNC Symbol;Acc:8487]	E2F7	1.74093	5.84241	1.2622e-08	8.40782e-07	144455	3463112:3463159:3463185:3463205:3463208:3463223:3463245:3463315:3463322	E2F transcription factor 7 [Source:HGNC Symbol;Acc:23820]	RGS2	1.93132	2.37384	2.46647e-09	6.80384e-08	5997	2372858	regulator of G-protein signaling 2, 24kDa [Source:HGNC Symbol;Acc:9998]	.
			-1.7597	RNY4P7	hypothetical LOC100271832; RNA, Ro-associated Y5 pseudogene 10; RNA, Ro-associated Y1; RNA, Ro-associated Y4 pseudogene 7; RNA, Ro-associated Y4 pseudogene 19; RNA, Ro-associated Y3; hypothetical LOC100132111; RNA, Ro-associated Y4	-												TRIB3	2.59605	5.55267	1.73302e-12	3.0985e-10	57761	3873160	tribbles pseudokinase 3 [Source:HGNC Symbol;Acc:16228]	OAS3	1.74054	4.52493	7.15656e-08	3.95882e-06	4940	3432467	2'-5'-oligoadenylate synthetase 3, 100kDa [Source:HGNC Symbol;Acc:8088]	RP11-613M10.6	1.93129	-0.403406	0.000849511	0.0054495	ENSG00000234160	#N/A	0	.
			-1.76889	RNU6-2	RNA, U6 small nuclear 2; RNA, U6 small nuclear 1	-												NR4A2	2.59574	3.52863	5.78414e-10	5.13512e-08	4929	2582124:2582165:2582216:2582224:2582235:2582239:2582255	nuclear receptor subfamily 4, group A, member 2 [Source:HGNC Symbol;Acc:7981]	TYRO3	1.73898	4.04484	8.32747e-10	7.30692e-08	7301	3590498	TYRO3 protein tyrosine kinase [Source:HGNC Symbol;Acc:12446]	BEND3	1.9275	2.59351	4.03721e-10	1.28908e-08	57673	2967769:2967798:2967814	BEN domain containing 3 [Source:HGNC Symbol;Acc:23040]	.
			-1.76936	UNQ1870	AY358688 // UNQ1870 // GALI1870 // 5p15.2 // 100133299	-												FOXO1	2.59319	2.92771	1.02122e-07	5.0562e-06	2308	3510858	forkhead box O1 [Source:HGNC Symbol;Acc:3819]	TUBB3_2	1.73716	6.22737	2.55588e-14	6.13556e-12	#N/A	#N/A	#N/A	HMCN1	1.91404	2.97246	2.56258e-06	3.8013e-05	83872	2371873	hemicentin 1 [Source:HGNC Symbol;Acc:19194]	.
			-1.7791	RN5S10	RNA, 5S ribosomal 9; RNA, 5S ribosomal 13; RNA, 5S ribosomal 12; RNA, 5S ribosomal 11; RNA, 5S ribosomal 10; RNA, 5S ribosomal 17; RNA, 5S ribosomal 16; RNA, 5S ribosomal 15; RNA, 5S ribosomal 14; RNA, 5S ribosomal 1; RNA, 5S ribosomal 2; RNA, 5S ribosomal 3; RNA, 5S ribosomal 4; RNA, 5S ribosomal 5; RNA, 5S ribosomal 6; RNA, 5S ribosomal 7; RNA, 5S ribosomal 8	-												MSH6	2.58466	6.10961	2.16549e-11	2.87385e-09	2956	2481142:2481193	mutS homolog 6 [Source:HGNC Symbol;Acc:7329]	TGFB3	1.73244	1.5429	0.000314545	0.00498376	7043	3572517:3572568:3572633:3572699	transforming growth factor, beta 3 [Source:HGNC Symbol;Acc:11769]	TFAP4	1.90332	0.833321	2.6014e-05	0.000282526	7023	3678000:3678055	transcription factor AP-4 (activating enhancer binding protein 4) [Source:HGNC Symbol;Acc:11745]	.
			-1.77975	WNK1	NM_213655 // HSN2 // hereditary sensory neuropathy, type II // 12p13.3 // 378465	-												TNFAIP3	2.57799	5.80902	2.15537e-15	7.11439e-13	7128	2927506:2927553	tumor necrosis factor, alpha-induced protein 3 [Source:HGNC Symbol;Acc:11896]	TRABD2A	1.73201	-0.0721754	0.00190784	0.0196755	129293	2562031:2562108	TraB domain containing 2A [Source:HGNC Symbol;Acc:27013]	SNHG1	1.89246	5.52006	5.25777e-20	6.64873e-18	23642	#N/A	small nucleolar RNA host gene 1 (non-protein coding) [Source:HGNC Symbol;Acc:32688]	.
			-1.78199		---	-												JDP2	2.57741	3.82806	1.37637e-10	1.42887e-08	122953	3544562	Jun dimerization protein 2 [Source:HGNC Symbol;Acc:17546]	RELL1	1.72639	2.67431	1.80499e-06	6.85518e-05	768211	2765865	RELT-like 1 [Source:HGNC Symbol;Acc:27379]	RELB	1.88446	4.52309	3.16192e-16	2.58872e-14	5971	3835966	v-rel avian reticuloendotheliosis viral oncogene homolog B [Source:HGNC Symbol;Acc:9956]	.
			-1.79249	RN7SL1	RNA, 7SL, cytoplasmic 2; RNA, 7SL, cytoplasmic 1	-												SAMD5	2.57206	4.62383	1.99074e-10	1.9713e-08	389432	2930007:2930107:2930141:2930157:2930169:2930235	sterile alpha motif domain containing 5 [Source:HGNC Symbol;Acc:21180]	TFPI2	1.72537	6.84489	3.08628e-10	2.99746e-08	7980	3061621	tissue factor pathway inhibitor 2 [Source:HGNC Symbol;Acc:11761]	WNT9A	1.87064	2.4466	8.59595e-06	0.000109241	7483	2459352	wingless-type MMTV integration site family, member 9A [Source:HGNC Symbol;Acc:12778]	.
			-1.79523	RN5S10	RNA, 5S ribosomal 9; RNA, 5S ribosomal 13; RNA, 5S ribosomal 12; RNA, 5S ribosomal 11; RNA, 5S ribosomal 10; RNA, 5S ribosomal 17; RNA, 5S ribosomal 16; RNA, 5S ribosomal 15; RNA, 5S ribosomal 14; RNA, 5S ribosomal 1; RNA, 5S ribosomal 2; RNA, 5S ribosomal 3; RNA, 5S ribosomal 4; RNA, 5S ribosomal 5; RNA, 5S ribosomal 6; RNA, 5S ribosomal 7; RNA, 5S ribosomal 8	-												HES4	2.56356	4.23865	5.83864e-09	4.1756e-07	57801	4054690	hes family bHLH transcription factor 4 [Source:HGNC Symbol;Acc:24149]	MCM4	1.7182	6.23412	7.70828e-12	1.10194e-09	4173	3097152	minichromosome maintenance complex component 4 [Source:HGNC Symbol;Acc:6947]	KB-1572G7.2	1.86389	0.124233	0.00161124	0.00911777	ENSG00000273000	#N/A	0	.
			-1.79648	RNY4P7	hypothetical LOC100271832; RNA, Ro-associated Y5 pseudogene 10; RNA, Ro-associated Y1; RNA, Ro-associated Y4 pseudogene 7; RNA, Ro-associated Y4 pseudogene 19; RNA, Ro-associated Y3; hypothetical LOC100132111; RNA, Ro-associated Y4	-												SULF1	2.56244	6.52092	0.000119752	0.0022149	23213	3102372:3102466	sulfatase 1 [Source:HGNC Symbol;Acc:20391]	AC156455.1	1.70897	0.262668	0.00114537	0.0135182	100506691	#N/A	0	TMEM217	1.85736	3.76313	3.1992e-12	1.50776e-10	221468	2952198	transmembrane protein 217 [Source:HGNC Symbol;Acc:21238]	.
			-1.8077	RNY4P7	hypothetical LOC100271832; RNA, Ro-associated Y5 pseudogene 10; RNA, Ro-associated Y1; RNA, Ro-associated Y4 pseudogene 7; RNA, Ro-associated Y4 pseudogene 19; RNA, Ro-associated Y3; hypothetical LOC100132111; RNA, Ro-associated Y4	-												MB21D1	2.54888	4.25723	4.91315e-11	5.69793e-09	115004	2960872	Mab-21 domain containing 1 [Source:HGNC Symbol;Acc:21367]	THBD	1.70402	3.86785	0.000568403	0.00800863	7056	3901041	thrombomodulin [Source:HGNC Symbol;Acc:11784]	MYH2	1.85575	1.67234	0.0622037	0.15633	4620	3745351	myosin, heavy chain 2, skeletal muscle, adult [Source:HGNC Symbol;Acc:7572]	.
			-1.82258		---	-												KLHL23	2.54104	4.48841	8.9335e-11	9.66394e-09	100526832	2514516:2514557:2514559:2514563	kelch-like family member 23 [Source:HGNC Symbol;Acc:27506]	SLC43A3	1.69905	3.47852	3.23828e-05	0.000772996	29015	3373845	solute carrier family 43, member 3 [Source:HGNC Symbol;Acc:17466]	JAM2	1.85338	4.33094	6.60472e-06	8.63413e-05	58494	3916527	junctional adhesion molecule 2 [Source:HGNC Symbol;Acc:14686]	.
			-1.83644	RNU6-2	RNA, U6 small nuclear 2; RNA, U6 small nuclear 1	-												SLC7A11	2.53728	6.58157	6.96754e-12	1.03096e-09	23657	2786322:2786421:2786434	solute carrier family 7 (anionic amino acid transporter light chain, xc- system), member 11 [Source:HGNC Symbol;Acc:11059]	PLCE1	1.69291	1.87418	1.75175e-05	0.0004702	51196	3258477	phospholipase C, epsilon 1 [Source:HGNC Symbol;Acc:17175]	MB21D1	1.85216	3.7115	8.66036e-14	5.02773e-12	115004	2960872	Mab-21 domain containing 1 [Source:HGNC Symbol;Acc:21367]	.
			-1.83672	RNY4P7	hypothetical LOC100271832; RNA, Ro-associated Y5 pseudogene 10; RNA, Ro-associated Y1; RNA, Ro-associated Y4 pseudogene 7; RNA, Ro-associated Y4 pseudogene 19; RNA, Ro-associated Y3; hypothetical LOC100132111; RNA, Ro-associated Y4	-												TLCD1	2.52696	3.53602	1.3649e-06	4.76163e-05	116238	3751042	TLC domain containing 1 [Source:HGNC Symbol;Acc:25177]	THEMIS2	1.68914	0.0218035	0.00264532	0.0249307	9473	2327283	thymocyte selection associated family member 2 [Source:HGNC Symbol;Acc:16839]	SLFN13	1.85172	1.80608	3.30912e-07	6.06372e-06	146857	3753568:3753595	schlafen family member 13 [Source:HGNC Symbol;Acc:26481]	.
			-1.83886	RN7SL1	RNA, 7SL, cytoplasmic 2; RNA, 7SL, cytoplasmic 1	-												FZD8	2.51591	2.59541	3.09814e-07	1.33386e-05	8325	3285119:3285158:3285210:3285228:3285251:3285254:3285272	frizzled family receptor 8 [Source:HGNC Symbol;Acc:4046]	RP11-706O15.7	1.68249	-0.128076	0.00775928	0.0524555	ENSG00000205662	4054858:4054928:4054932:4055143:4055177:4055199:4055228:4055260:4055715:4055753	0	SLC3A2	1.848	7.41671	3.64559e-17	3.42364e-15	6520	3333711:3333756:3333809	solute carrier family 3 (amino acid transporter heavy chain), member 2 [Source:HGNC Symbol;Acc:11026]	.
			-1.84912	RN7SL1	RNA, 7SL, cytoplasmic 2; RNA, 7SL, cytoplasmic 1	-												FGFR3	2.5132	2.12409	4.11008e-06	0.000125974	2261	2715016	fibroblast growth factor receptor 3 [Source:HGNC Symbol;Acc:3690]	HIST1H3H	1.67937	0.517391	0.00192817	0.0197402	8968	2900051	histone cluster 1, H3h [Source:HGNC Symbol;Acc:4775]	ORC1	1.83878	2.35986	5.7384e-08	1.2507e-06	4998	2412799	origin recognition complex, subunit 1 [Source:HGNC Symbol;Acc:8487]	.
			-1.85041	LOC100130131	melanoma antigen; hypothetical LOC100130131; hypothetical LOC100129030; hypothetical LOC100132329; hypothetical LOC100131965	-												FZD5	2.51308	1.55142	1.12268e-05	0.000292555	7855	2596763:2596774:2596776	frizzled family receptor 5 [Source:HGNC Symbol;Acc:4043]	LMNB1	1.66056	4.38456	5.4576e-07	2.43639e-05	4001	2827185:2827224:2827235:2827237:2827241:2827243:2827281	lamin B1 [Source:HGNC Symbol;Acc:6637]	CAB39L	1.83454	5.73459	9.70923e-17	8.55216e-15	81617	3513752	calcium binding protein 39-like [Source:HGNC Symbol;Acc:20290]	.
			-1.85041	LOC100130131	melanoma antigen; hypothetical LOC100130131; hypothetical LOC100129030; hypothetical LOC100132329; hypothetical LOC100131965	-												RADIL	2.51221	0.932332	2.49098e-05	0.000574666	55698	3036476	Ras association and DIL domains [Source:HGNC Symbol;Acc:22226]	NR3C2	1.66047	1.07124	0.00156477	0.0169434	4306	2788926:2789016:2789027:2789042:2789050:2789103:2789117:2789141:2789153:2789171:2789251:2789254	nuclear receptor subfamily 3, group C, member 2 [Source:HGNC Symbol;Acc:7979]	ZNF296	1.82011	-0.142149	0.000689311	0.00458774	162979	3865119:3865146:3865151:3865154:3865162:3865164:3865179	zinc finger protein 296 [Source:HGNC Symbol;Acc:15981]	.
			-1.8525	RNU4-2	RNA, U4 small nuclear 2; RNA, U4 small nuclear 1; RNA, U4 small nuclear 1B	-												CACHD1	2.50601	2.9923	2.55922e-07	1.13213e-05	57685	2340078	cache domain containing 1 [Source:HGNC Symbol;Acc:29314]	ASNS	1.65511	6.6038	2.5343e-13	4.81253e-11	440	3062576:3062647:3062659:3096799:3096803:3133685:3133693:3133695:3133733	asparagine synthetase (glutamine-hydrolyzing) [Source:HGNC Symbol;Acc:753]	2014-09-03	1.82001	-0.301088	0.00133189	0.00782828	55964	3947227:3947254:3947256	septin 3 [Source:HGNC Symbol;Acc:10750]	.
			-1.85731	RNU4-2	RNA, U4 small nuclear 2; RNA, U4 small nuclear 1; RNA, U4 small nuclear 1B	-												TUBB3_2	2.49978	6.89604	1.46743e-11	2.0096e-09	#N/A	#N/A	#N/A	VASH1	1.65467	1.97363	0.000367138	0.00562105	22846	3545130	vasohibin 1 [Source:HGNC Symbol;Acc:19964]	RAPGEF5	1.81512	3.47705	3.3038e-10	1.07369e-08	9771	3040967	Rap guanine nucleotide exchange factor (GEF) 5 [Source:HGNC Symbol;Acc:16862]	.
			-1.85888	RNY4P7	hypothetical LOC100271832; RNA, Ro-associated Y5 pseudogene 10; RNA, Ro-associated Y1; RNA, Ro-associated Y4 pseudogene 7; RNA, Ro-associated Y4 pseudogene 19; RNA, Ro-associated Y3; hypothetical LOC100132111; RNA, Ro-associated Y4	-												TYRO3	2.49837	4.70551	1.04774e-11	1.49862e-09	7301	3590498	TYRO3 protein tyrosine kinase [Source:HGNC Symbol;Acc:12446]	AS3MT	1.6494	1.41092	6.25448e-05	0.00132626	57412	3261923	arsenic (+3 oxidation state) methyltransferase [Source:HGNC Symbol;Acc:17452]	SRSF12	1.8142	0.0622632	0.000393823	0.00289075	135295	2964049:2964052	serine/arginine-rich splicing factor 12 [Source:HGNC Symbol;Acc:21220]	.
			-1.8775	RNY4P7	hypothetical LOC100271832; RNA, Ro-associated Y5 pseudogene 10; RNA, Ro-associated Y1; RNA, Ro-associated Y4 pseudogene 7; RNA, Ro-associated Y4 pseudogene 19; RNA, Ro-associated Y3; hypothetical LOC100132111; RNA, Ro-associated Y4	-												TGFBR3L	2.49775	2.91111	2.43406e-05	0.00056559	100507588	#N/A	transforming growth factor, beta receptor III-like [Source:HGNC Symbol;Acc:44152]	XYLT1	1.64584	0.0470848	0.00235018	0.022808	64131	3682445:3682574:3682641:3682666	xylosyltransferase I [Source:HGNC Symbol;Acc:15516]	DONSON	1.81409	4.8064	2.97918e-19	3.39733e-17	29980	3929775	downstream neighbor of SON [Source:HGNC Symbol;Acc:2993]	.
			-1.88325		---	-												AKR1C1	2.49605	2.31583	6.83882e-05	0.00136646	1645	3232979:3233029:3233031:3233034:3233036:3233038:3233040	aldo-keto reductase family 1, member C1 [Source:HGNC Symbol;Acc:384]	UHRF1BP1	1.63702	4.50763	3.14519e-09	2.45498e-07	54887	2904270	UHRF1 binding protein 1 [Source:HGNC Symbol;Acc:21216]	IL27RA	1.81408	1.71388	1.31283e-06	2.12785e-05	9466	3822551	interleukin 27 receptor, alpha [Source:HGNC Symbol;Acc:17290]	.
			-1.88451	RNU6-2	RNA, U6 small nuclear 2; RNA, U6 small nuclear 1	-												KCNT2	2.49179	1.76612	8.66387e-06	0.000233326	343450	2449391:2449530	potassium channel, subfamily T, member 2 [Source:HGNC Symbol;Acc:18866]	SSX2IP	1.63501	3.53141	3.00509e-08	1.85601e-06	117178	2420521:2420590	synovial sarcoma, X breakpoint 2 interacting protein [Source:HGNC Symbol;Acc:16509]	CLSPN	1.8117	3.85215	2.2776e-14	1.419e-12	63967	2406420	claspin [Source:HGNC Symbol;Acc:19715]	.
			-1.886		---	-												RAPH1	2.48912	5.39752	1.12518e-14	3.21876e-12	65059	2595560:2595621:2595638:2595647	Ras association (RalGDS/AF-6) and pleckstrin homology domains 1 [Source:HGNC Symbol;Acc:14436]	TLE2	1.63497	0.443296	0.00296619	0.0269829	7089	3846076	transducin-like enhancer of split 2 (E(sp1) homolog, Drosophila) [Source:HGNC Symbol;Acc:11838]	NPIPP1	1.80231	2.65942	1.03413e-05	0.000129236	ENSG00000188599	3650267:3682813	nuclear pore complex interacting protein pseudogene 1 [Source:HGNC Symbol;Acc:35407]	.
			-1.8922	BPA-1	AB088847 // BPA-1 // brain peptide A1 // 1p31.3 // 100131534	-												ZNF788_2	2.48341	2.70332	1.40438e-05	0.000353788	#N/A	#N/A	#N/A	C5	1.63348	1.23604	0.000269856	0.00440228	727	3223776:3223856	complement component 5 [Source:HGNC Symbol;Acc:1331]	C17orf58	1.80162	3.85468	4.54573e-13	2.42921e-11	284018	3723881:3768280:3768295:3768299	chromosome 17 open reading frame 58 [Source:HGNC Symbol;Acc:27568]	.
			-1.9028	C15orf51	AK302717 // C15orf51 // dynamin 1 pseudogene // 15q26.3 // 196968 /// ENST000004	-												SHISA2	2.4831	3.55622	1.26743e-05	0.000326966	387914	3506398	shisa family member 2 [Source:HGNC Symbol;Acc:20366]	ADM2	1.63245	3.31764	3.84723e-06	0.00013221	79924	3950832	adrenomedullin 2 [Source:HGNC Symbol;Acc:28898]	GCH1	1.80086	1.95437	1.69722e-07	3.37122e-06	2643	3565524:3565565	GTP cyclohydrolase 1 [Source:HGNC Symbol;Acc:4193]	.
			-1.90617	RNU6-2	RNA, U6 small nuclear 2; RNA, U6 small nuclear 1	-												RAPGEF5	2.47699	3.98157	3.39745e-10	3.19237e-08	9771	3040967	Rap guanine nucleotide exchange factor (GEF) 5 [Source:HGNC Symbol;Acc:16862]	CAMK4	1.63122	2.81763	3.66563e-06	0.000127108	814	2823880:2823948:2823982:2823990:2823994:2823996:2824015:2824017:2824027:2824037:2824058:2824089:2824144:2824183:2824195	calcium/calmodulin-dependent protein kinase IV [Source:HGNC Symbol;Acc:1464]	DDN	1.79677	0.173667	0.0003254	0.00245389	23109	3453533	dendrin [Source:HGNC Symbol;Acc:24458]	.
			-1.91952	RN5S10	RNA, 5S ribosomal 9; RNA, 5S ribosomal 13; RNA, 5S ribosomal 12; RNA, 5S ribosomal 11; RNA, 5S ribosomal 10; RNA, 5S ribosomal 17; RNA, 5S ribosomal 16; RNA, 5S ribosomal 15; RNA, 5S ribosomal 14; RNA, 5S ribosomal 1; RNA, 5S ribosomal 2; RNA, 5S ribosomal 3; RNA, 5S ribosomal 4; RNA, 5S ribosomal 5; RNA, 5S ribosomal 6; RNA, 5S ribosomal 7; RNA, 5S ribosomal 8	-												ELOVL2	2.47202	1.80081	4.27411e-06	0.000130381	54898	2941721	ELOVL fatty acid elongase 2 [Source:HGNC Symbol;Acc:14416]	PIM1	1.63079	2.687	1.16925e-06	4.67809e-05	5292	2905404	pim-1 oncogene [Source:HGNC Symbol;Acc:8986]	TMEM201	1.78874	4.45249	2.35996e-16	1.97003e-14	199953	2319385	transmembrane protein 201 [Source:HGNC Symbol;Acc:33719]	.
			-1.92252	C15orf51	ENST00000423248 // C15orf51 // dynamin 1 pseudogene // 15q26.3 // 196968 /// ENS	-												NUDT8	2.46896	2.98861	9.56256e-06	0.000253812	254552	3379031	nudix (nucleoside diphosphate linked moiety X)-type motif 8 [Source:HGNC Symbol;Acc:8055]	RIMS2	1.62559	0.793698	0.00416468	0.0344073	9699	3110395:3110601	regulating synaptic membrane exocytosis 2 [Source:HGNC Symbol;Acc:17283]	TNFRSF11B	1.78872	6.73211	1.14763e-17	1.1275e-15	4982	3150455:3150493:3150512:3150515:3150525:3150527	tumor necrosis factor receptor superfamily, member 11b [Source:HGNC Symbol;Acc:11909]	.
			-1.92252	C15orf51	ENST00000423248 // C15orf51 // dynamin 1 pseudogene // 15q26.3 // 196968 /// ENS	-												ST6GAL2	2.46799	1.5473	5.73447e-06	0.000163427	84620	2569215:2569267:2569290:2569303:2569321:2569339:2569381:2569385:2569391:2569393:2569397:2569399:2569401:2569410:2569413:2569426:2569447:2569468:2569470:2569474:2569476:2569482:2569494:2569548	ST6 beta-galactosamide alpha-2,6-sialyltranferase 2 [Source:HGNC Symbol;Acc:10861]	SVEP1	1.62422	3.08992	2.46348e-06	9.00656e-05	79987	3220196:3220274:3220280:3220282:3220284:3220286:3220288:3220290:3220292:3220294:3220296:3220298:3220304:3220306:3220308:3220310:3220314:3220316:3220318:3220320:3220322:3220324:3220328:3220330:3220332:3220334:3220336:3220338:3220340:3220342:3220344	sushi, von Willebrand factor type A, EGF and pentraxin domain containing 1 [Source:HGNC Symbol;Acc:15985]	RASGRP3	1.78587	1.01992	8.66296e-05	0.000806438	25780	2476671	RAS guanyl releasing protein 3 (calcium and DAG-regulated) [Source:HGNC Symbol;Acc:14545]	.
			-1.92442	RN7SL1	RNA, 7SL, cytoplasmic 2; RNA, 7SL, cytoplasmic 1	-												KIAA1244	2.46636	1.57799	0.000121412	0.00222958	57221	2927604:2927715	KIAA1244 [Source:HGNC Symbol;Acc:21213]	AC108142.1	1.61605	0.431521	0.000809979	0.0105264	101928703	2795628:2795643:2795664:2795681:2795692:2795719:2795731	0	SFR1	1.78386	2.67217	4.71677e-09	1.25244e-07	119392	3262490:4019742:4019758	SWI5-dependent recombination repair 1 [Source:HGNC Symbol;Acc:29574]	.
			-1.93877	TAS2R20	NM_176889 // TAS2R20 // taste receptor, type 2, member 20 // 12p13.2 // 259295 /	-												MYBL2	2.46436	5.8757	2.4063e-06	7.88201e-05	4605	3886223:3886274	v-myb avian myeloblastosis viral oncogene homolog-like 2 [Source:HGNC Symbol;Acc:7548]	MB21D1	1.60874	3.45493	2.19114e-07	1.08474e-05	115004	2960872	Mab-21 domain containing 1 [Source:HGNC Symbol;Acc:21367]	EXOSC8	1.78187	4.00744	4.2597e-15	2.95678e-13	11340	3485863:3485903:3485919:3485951:3486009:3486013:3486017	exosome component 8 [Source:HGNC Symbol;Acc:17035]	.
			-1.94141	C15orf51	ENST00000423248 // C15orf51 // dynamin 1 pseudogene // 15q26.3 // 196968 /// ENS	-												FAM155A	2.46319	1.16912	4.73011e-05	0.000999848	728215	3524779:3524859:3524863:3524886:3524896:3524913:3524928:3524949:3524956:3524970:3524973:3524989	family with sequence similarity 155, member A [Source:HGNC Symbol;Acc:33877]	ELOVL2	1.60518	1.10608	0.000241347	0.00401825	54898	2941721	ELOVL fatty acid elongase 2 [Source:HGNC Symbol;Acc:14416]	MSH6	1.7818	5.4711	2.01772e-23	3.3468e-21	2956	2481142:2481193	mutS homolog 6 [Source:HGNC Symbol;Acc:7329]	.
			-1.94141	LOC100289668	ENST00000426730 // LOC100289668 // similar to dynamin 1 // 15q26.3 // 100289668	-												ICAM1	2.46306	1.81484	6.61244e-05	0.00132762	3383	3820443	intercellular adhesion molecule 1 [Source:HGNC Symbol;Acc:5344]	THRB	1.6026	1.24282	0.000409726	0.00609701	7068	2666147:2666233:2666247:2666249:2666261:2666272:2666314:2666347:2666356:2666378	thyroid hormone receptor, beta [Source:HGNC Symbol;Acc:11799]	NFKBIA	1.77707	4.53848	7.17688e-17	6.45515e-15	4792	3561039:3561061:3561063:3561065	nuclear factor of kappa light polypeptide gene enhancer in B-cells inhibitor, alpha [Source:HGNC Symbol;Acc:7797]	.
			-1.94141	C15orf51	AK125787 // C15orf51 // dynamin 1 pseudogene // 15q26.3 // 196968 /// ENST000004	-												C8orf4	2.46126	5.00671	2.20215e-12	3.83085e-10	56892	3095313:3095339:3095385:3095457:3095472:3095481:3095490	chromosome 8 open reading frame 4 [Source:HGNC Symbol;Acc:1357]	RMI1	1.60171	3.34215	1.08711e-06	4.38922e-05	80010	3176999	RecQ mediated genome instability 1 [Source:HGNC Symbol;Acc:25764]	CD274	1.77365	2.95019	1.49894e-08	3.64657e-07	29126	3161082	CD274 molecule [Source:HGNC Symbol;Acc:17635]	.
			-2.04444		---	-												PDE4D	2.45393	2.79706	3.66334e-06	0.000114462	5144	2858134:2858441:2858463:2858539:2858548:2858557:2858564:2858566	phosphodiesterase 4D, cAMP-specific [Source:HGNC Symbol;Acc:8783]	CCL5	1.60163	0.479272	0.00142802	0.0158818	6352	3753860:3753872:3753874:3753876:3753879	chemokine (C-C motif) ligand 5 [Source:HGNC Symbol;Acc:10632]	IFNAR2	1.76432	4.25623	1.42864e-15	1.07333e-13	3455	3918447:3918522	interferon (alpha, beta and omega) receptor 2 [Source:HGNC Symbol;Acc:5433]	.
			-2.07318	LINC00260	BC000988 // C1orf217 // chromosome 1 open reading frame 217 // 1q32.1 // 84719	-												ETS2	2.44985	5.37073	7.24215e-10	6.25693e-08	2114	3921068	v-ets avian erythroblastosis virus E26 oncogene homolog 2 [Source:HGNC Symbol;Acc:3489]	ADAMTS10	1.60049	0.887772	0.00122313	0.0141912	81794	3849117:3849182:3849186	ADAM metallopeptidase with thrombospondin type 1 motif, 10 [Source:HGNC Symbol;Acc:13201]	MANEAL	1.76355	2.39367	1.08149e-06	1.80088e-05	149175	2330843:2330858:2330860:4041651:4044036:4044039:4044053:4044056:4044068	mannosidase, endo-alpha-like [Source:HGNC Symbol;Acc:26452]	.
			-2.08127	NPIPL3	NM_130464 // NPIPL3 // nuclear pore complex interacting protein-like 3 // 16p12.	-												TYMS	2.44651	6.87845	2.28589e-07	1.02175e-05	7298	3775842:3775877:3795850:3795864	thymidylate synthetase [Source:HGNC Symbol;Acc:12441]	NT5M	1.5969	0.726655	0.0013619	0.0152935	56953	3712517:3712549:3712553	5',3'-nucleotidase, mitochondrial [Source:HGNC Symbol;Acc:15769]	CCNE1	1.75959	4.37875	1.24879e-14	8.26402e-13	898	3828112:3828158:3828160	cyclin E1 [Source:HGNC Symbol;Acc:1589]	.
			-2.10503	RNY4P7	hypothetical LOC100271832; RNA, Ro-associated Y5 pseudogene 10; RNA, Ro-associated Y1; RNA, Ro-associated Y4 pseudogene 7; RNA, Ro-associated Y4 pseudogene 19; RNA, Ro-associated Y3; hypothetical LOC100132111; RNA, Ro-associated Y4	-												EREG	2.44218	6.86098	8.77719e-13	1.71195e-10	2069	2731513:2731540	epiregulin [Source:HGNC Symbol;Acc:3443]	NHSL1	1.59637	2.67779	4.48495e-06	0.000148599	57224	2976448:2976528	NHS-like 1 [Source:HGNC Symbol;Acc:21021]	CHAF1B	1.75828	3.67829	7.68974e-13	4.00871e-11	8208	3920003:3920066:3920081:3920083	chromatin assembly factor 1, subunit B (p60) [Source:HGNC Symbol;Acc:1911]	.
			-2.10946	RNU6-2	RNA, U6 small nuclear 2; RNA, U6 small nuclear 1	-												CXCL1	2.44184	3.13591	1.68373e-07	7.79662e-06	2919	2731381:2731394	chemokine (C-X-C motif) ligand 1 (melanoma growth stimulating activity, alpha) [Source:HGNC Symbol;Acc:4602]	LYPD6	1.59626	0.523696	0.00695466	0.0488863	130574	2510056:2510103:2510118:2510169:2510184:2510210:2510227:2510251:2510255:2510268:2510308:2510329:2510374:2510390:2510430:2510436:2510454:2510460	LY6/PLAUR domain containing 6 [Source:HGNC Symbol;Acc:28751]	SH3RF2	1.75555	4.59259	9.33392e-09	2.35134e-07	153769	2833924	SH3 domain containing ring finger 2 [Source:HGNC Symbol;Acc:26299]	.
			-2.14354	RNU4-2	RNA, U4 small nuclear 2; RNA, U4 small nuclear 1; RNA, U4 small nuclear 1B	-												MBNL3	2.43933	1.39442	0.00128113	0.015075	55796	4022106	muscleblind-like splicing regulator 3 [Source:HGNC Symbol;Acc:20564]	FAM161A	1.59351	1.8607	3.79218e-05	0.000878012	84140	2555604	family with sequence similarity 161, member A [Source:HGNC Symbol;Acc:25808]	FNDC1	1.75296	1.30941	0.0138488	0.0505031	84624	2933872:2933952:2933967:2934002:2934025:2934041	fibronectin type III domain containing 1 [Source:HGNC Symbol;Acc:21184]	.
			-2.1669	RNU6-2	RNA, U6 small nuclear 2; RNA, U6 small nuclear 1	-												C11orf87	2.43799	0.387962	0.000199641	0.00340846	399947	3347939:3347964:3348006:3348013:3348031	chromosome 11 open reading frame 87 [Source:HGNC Symbol;Acc:33788]	PITX1	1.58997	4.36105	0.00378121	0.0321365	5307	2876361:2876376:2876378:2876380:2876399:2876429:2876446	paired-like homeodomain 1 [Source:HGNC Symbol;Acc:9004]	CDH2	1.74055	6.398	2.17725e-09	6.15217e-08	1000	3802602:3802690	cadherin 2, type 1, N-cadherin (neuronal) [Source:HGNC Symbol;Acc:1759]	.
			-2.21996		---	-												PER3	2.43664	4.03161	2.48939e-11	3.11126e-09	8863	2318656	period circadian clock 3 [Source:HGNC Symbol;Acc:8847]	NR4A1	1.58745	3.61533	1.08829e-06	4.38922e-05	3164	3415229	nuclear receptor subfamily 4, group A, member 1 [Source:HGNC Symbol;Acc:7980]	ACVR1C	1.73802	3.04574	5.01321e-10	1.57706e-08	130399	2582506	activin A receptor, type IC [Source:HGNC Symbol;Acc:18123]	.
			-2.31957	RNY4P7	hypothetical LOC100271832; RNA, Ro-associated Y5 pseudogene 10; RNA, Ro-associated Y1; RNA, Ro-associated Y4 pseudogene 7; RNA, Ro-associated Y4 pseudogene 19; RNA, Ro-associated Y3; hypothetical LOC100132111; RNA, Ro-associated Y4	-												EEPD1	2.43539	-0.235999	0.000565725	0.00798528	80820	2997272:2997372	endonuclease/exonuclease/phosphatase family domain containing 1 [Source:HGNC Symbol;Acc:22223]	FZD5	1.57785	0.821178	0.000783583	0.0102673	7855	2596763:2596774:2596776	frizzled family receptor 5 [Source:HGNC Symbol;Acc:4043]	SNHG12	1.73737	4.17818	2.84501e-07	5.32793e-06	692073	2403557	small nucleolar RNA host gene 12 (non-protein coding) [Source:HGNC Symbol;Acc:30062]	.
			-2.32588		---	-												STEAP1	2.43458	1.08252	0.000713496	0.00955758	26872	3011838:3041122	six transmembrane epithelial antigen of the prostate 1 [Source:HGNC Symbol;Acc:11378]	PDE4B	1.57716	2.38237	0.000137089	0.00255371	5142	2340529:2340673:2340688	phosphodiesterase 4B, cAMP-specific [Source:HGNC Symbol;Acc:8781]	SERPINE2	1.73538	5.35063	9.80861e-14	5.62516e-12	5270	2601414:2601470	serpin peptidase inhibitor, clade E (nexin, plasminogen activator inhibitor type 1), member 2 [Source:HGNC Symbol;Acc:8951]	.
			-2.3785	RNY4P7	hypothetical LOC100271832; RNA, Ro-associated Y5 pseudogene 10; RNA, Ro-associated Y1; RNA, Ro-associated Y4 pseudogene 7; RNA, Ro-associated Y4 pseudogene 19; RNA, Ro-associated Y3; hypothetical LOC100132111; RNA, Ro-associated Y4	-												SVEP1	2.42095	3.76029	1.0135e-09	8.20555e-08	79987	3220196:3220274:3220280:3220282:3220284:3220286:3220288:3220290:3220292:3220294:3220296:3220298:3220304:3220306:3220308:3220310:3220314:3220316:3220318:3220320:3220322:3220324:3220328:3220330:3220332:3220334:3220336:3220338:3220340:3220342:3220344	sushi, von Willebrand factor type A, EGF and pentraxin domain containing 1 [Source:HGNC Symbol;Acc:15985]	TRPV4	1.57215	0.0560308	0.0022001	0.0217767	59341	3470927	transient receptor potential cation channel, subfamily V, member 4 [Source:HGNC Symbol;Acc:18083]	AC159540.2	1.73333	0.652107	0.000364256	0.00270954	ENSG00000241481	#N/A	0	.
			-2.62242	RNY4P7	hypothetical LOC100271832; RNA, Ro-associated Y5 pseudogene 10; RNA, Ro-associated Y1; RNA, Ro-associated Y4 pseudogene 7; RNA, Ro-associated Y4 pseudogene 19; RNA, Ro-associated Y3; hypothetical LOC100132111; RNA, Ro-associated Y4	-												ATP1B1	2.41746	5.22705	2.2016e-08	1.33685e-06	481	2366422	ATPase, Na+/K+ transporting, beta 1 polypeptide [Source:HGNC Symbol;Acc:804]	TMEM194A	1.57097	4.44845	4.33122e-10	4.08193e-08	23306	3458299	transmembrane protein 194A [Source:HGNC Symbol;Acc:29001]	GDF6	1.72995	3.74458	3.50636e-08	8.05454e-07	392255	3145509:3145552:3145556:3145558:3145564	growth differentiation factor 6 [Source:HGNC Symbol;Acc:4221]	.
			-2.76972	RNY4P7	hypothetical LOC100271832; RNA, Ro-associated Y5 pseudogene 10; RNA, Ro-associated Y1; RNA, Ro-associated Y4 pseudogene 7; RNA, Ro-associated Y4 pseudogene 19; RNA, Ro-associated Y3; hypothetical LOC100132111; RNA, Ro-associated Y4	-												SOX4	2.41402	4.02671	5.68263e-11	6.41688e-09	6659	2897899:2897919:2898035:2898039:2898044:2898053:2898092	SRY (sex determining region Y)-box 4 [Source:HGNC Symbol;Acc:11200]	VLDLR	1.56607	3.2104	7.59626e-07	3.25411e-05	7436	3160175:3196589:3196620:3196672:3196689	very low density lipoprotein receptor [Source:HGNC Symbol;Acc:12698]	CXCL1	1.72949	2.59555	1.27942e-06	2.08428e-05	2919	2731381:2731394	chemokine (C-X-C motif) ligand 1 (melanoma growth stimulating activity, alpha) [Source:HGNC Symbol;Acc:4602]	.
						-												CCDC109B	2.40902	4.12537	4.00985e-08	2.23458e-06	55013	2739160:2739220:2739223	coiled-coil domain containing 109B [Source:HGNC Symbol;Acc:26076]	FLT1	1.56566	0.338785	0.00738824	0.0508111	2321	2672083:3507282:3507417:3507427:3507433:3507444:3507450	fms-related tyrosine kinase 1 [Source:HGNC Symbol;Acc:3763]	NFIB	1.72531	5.00405	2.07875e-15	1.52585e-13	4781	3199207:3199359:3199391:3199407	nuclear factor I/B [Source:HGNC Symbol;Acc:7785]	.
																		CLMN	2.39766	0.205358	0.000389498	0.00589883	79789	3577940:3578029:3578069	calmin (calponin-like, transmembrane) [Source:HGNC Symbol;Acc:19972]	BRCA1	1.56527	3.58134	2.23878e-05	0.000575434	672	3758317:3758392:3758416	breast cancer 1, early onset [Source:HGNC Symbol;Acc:1100]	ZNF788_2	1.72381	2.14454	3.06514e-07	5.69839e-06	#N/A	#N/A	#N/A	.
																		CCNE1	2.39206	4.86343	1.6705e-10	1.68003e-08	898	3828112:3828158:3828160	cyclin E1 [Source:HGNC Symbol;Acc:1589]	MSH2	1.56465	4.8711	8.5791e-10	7.4253e-08	4436	2480992:2481043:2481049:2481064:2481072:2481078:2481081:2481083:2481094:2481120	mutS homolog 2 [Source:HGNC Symbol;Acc:7325]	LY6G5B	1.72341	1.73369	1.70316e-05	0.000199785	58496	#N/A	lymphocyte antigen 6 complex, locus G5B [Source:HGNC Symbol;Acc:13931]	.
																		VCAM1	2.38503	3.2371	0.0039487	0.035444	7412	2348992:2349039	vascular cell adhesion molecule 1 [Source:HGNC Symbol;Acc:12663]	CASP2	1.56063	5.08025	2.13075e-12	3.43158e-10	835	3029030	caspase 2, apoptosis-related cysteine peptidase [Source:HGNC Symbol;Acc:1503]	HES4	1.72231	3.58893	3.18201e-09	8.64693e-08	57801	4054690	hes family bHLH transcription factor 4 [Source:HGNC Symbol;Acc:24149]	.
																		SMAD6	2.38135	-0.628489	0.00199458	0.0210806	4091	3598758:3598820:3598844:3598849:3598851:3598856:3598878:3598880:3598889:3598905:3598909:3598932	SMAD family member 6 [Source:HGNC Symbol;Acc:6772]	BST2	1.55731	0.581322	0.00191911	0.0197191	684	3854454:3854469	bone marrow stromal cell antigen 2 [Source:HGNC Symbol;Acc:1119]	AGPAT5	1.72207	5.17167	2.34833e-19	2.72663e-17	55326	3083936:3084010:3084030:3084067:3084069:3084077:3084087:3084155:3084181	1-acylglycerol-3-phosphate O-acyltransferase 5 [Source:HGNC Symbol;Acc:20886]	.
																		2014-03-03	2.38098	3.1918	1.93754e-06	6.51052e-05	115123	2873897:2873957:2873972:2873974:2874003	membrane-associated ring finger (C3HC4) 3, E3 ubiquitin protein ligase [Source:HGNC Symbol;Acc:28728]	USP37	1.55378	4.00338	2.83592e-09	2.24078e-07	57695	2599433	ubiquitin specific peptidase 37 [Source:HGNC Symbol;Acc:20063]	CHAC2	1.72048	1.25788	1.81888e-05	0.000211328	494143	2482211	ChaC, cation transport regulator homolog 2 (E. coli) [Source:HGNC Symbol;Acc:32363]	.
																		SYTL3	2.37978	3.0629	4.52761e-05	0.000963371	94120	2933706:2933762	synaptotagmin-like 3 [Source:HGNC Symbol;Acc:15587]	PRIM1	1.54777	1.61539	0.000229007	0.00384894	5557	3458133	primase, DNA, polypeptide 1 (49kDa) [Source:HGNC Symbol;Acc:9369]	LPHN2	1.71519	4.76383	1.84745e-16	1.56262e-14	101927458	2343823:2343988	latrophilin 2 [Source:HGNC Symbol;Acc:18582]	.
																		WNT9A	2.37757	2.8043	6.86342e-06	0.000191655	7483	2459352	wingless-type MMTV integration site family, member 9A [Source:HGNC Symbol;Acc:12778]	LRP11	1.54318	4.24445	8.24285e-08	4.50102e-06	84918	2930907:2979111	low density lipoprotein receptor-related protein 11 [Source:HGNC Symbol;Acc:16936]	RP11-47I22.3	1.70787	1.87158	1.8975e-06	2.93418e-05	ENSG00000232774	#N/A	Uncharacterized protein [Source:UniProtKB/TrEMBL;Acc:G3V2X1]	.
																		AADAT	2.37456	2.40164	2.02732e-05	0.000483291	51166	2793441:2793495:2793527	aminoadipate aminotransferase [Source:HGNC Symbol;Acc:17929]	WDHD1	1.5421	3.93801	9.72931e-09	6.65516e-07	11169	3565571:3565634:3565644:3565647	WD repeat and HMG-box DNA binding protein 1 [Source:HGNC Symbol;Acc:23170]	PRPS2	1.70205	4.80928	2.37585e-17	2.28153e-15	5634	3969047:3969079	phosphoribosyl pyrophosphate synthetase 2 [Source:HGNC Symbol;Acc:9465]	.
																		SLC47A1	2.37347	0.184909	0.000340326	0.00530389	55244	3713951	solute carrier family 47 (multidrug and toxin extrusion), member 1 [Source:HGNC Symbol;Acc:25588]	ABCG2	1.53447	2.2513	4.26062e-05	0.000964554	9429	2777276	ATP-binding cassette, sub-family G (WHITE), member 2 [Source:HGNC Symbol;Acc:74]	RBM26-AS1	1.70195	-0.0122783	0.00102871	0.00635026	100505538	#N/A	RBM26 antisense RNA 1 [Source:HGNC Symbol;Acc:39805]	.
																		NECAB1	2.37324	2.99482	1.29891e-05	0.000331762	64168	3106479:3106531:3144174:3144215:3144229	N-terminal EF-hand calcium binding protein 1 [Source:HGNC Symbol;Acc:20983]	PPAT	1.5344	4.6692	2.283e-10	2.30529e-08	5471	2684909:2684915:2684929:2684937:2684939:2684943:2770242:2770290	phosphoribosyl pyrophosphate amidotransferase [Source:HGNC Symbol;Acc:9238]	ZNF703	1.69653	4.93698	2.73566e-18	2.84064e-16	80139	3094157:3094223:3094225	zinc finger protein 703 [Source:HGNC Symbol;Acc:25883]	.
																		CENPV	2.36876	3.19212	2.07043e-05	0.000491746	201161	3747199:3747222:3747232	centromere protein V [Source:HGNC Symbol;Acc:29920]	PDE7A	1.5343	1.30726	0.000390474	0.00590726	5150	3138464	phosphodiesterase 7A [Source:HGNC Symbol;Acc:8791]	TFRC	1.69285	7.49447	4.44266e-17	4.11172e-15	7037	2712632	transferrin receptor [Source:HGNC Symbol;Acc:11763]	.
																		B4GALNT1	2.36724	5.00757	2.10775e-10	2.07122e-08	2583	3458700	beta-1,4-N-acetyl-galactosaminyl transferase 1 [Source:HGNC Symbol;Acc:4117]	RELB	1.53399	4.18506	8.92348e-08	4.82594e-06	5971	3835966	v-rel avian reticuloendotheliosis viral oncogene homolog B [Source:HGNC Symbol;Acc:9956]	ETS2	1.69277	4.78901	1.67806e-09	4.82708e-08	2114	3921068	v-ets avian erythroblastosis virus E26 oncogene homolog 2 [Source:HGNC Symbol;Acc:3489]	.
																		PXN-AS1	2.3669	2.47884	0.00105928	0.0129992	100506649	#N/A	PXN antisense RNA 1 [Source:HGNC Symbol;Acc:44123]	TNFAIP8	1.53206	4.19553	9.54812e-08	5.08287e-06	25816	2825629:2825687:2825715:2825717	tumor necrosis factor, alpha-induced protein 8 [Source:HGNC Symbol;Acc:17260]	USP1	1.69127	5.19158	1.70067e-14	1.08065e-12	7398	2339414:2339444	ubiquitin specific peptidase 1 [Source:HGNC Symbol;Acc:12607]	.
																		ADAM22	2.35981	0.699594	0.000122364	0.00224067	53616	#N/A	ADAM metallopeptidase domain 22 [Source:HGNC Symbol;Acc:201]	TMEM201	1.52958	4.18714	2.58884e-09	2.06992e-07	199953	2319385	transmembrane protein 201 [Source:HGNC Symbol;Acc:33719]	THBD	1.68709	3.92432	0.000378779	0.00279801	7056	3901041	thrombomodulin [Source:HGNC Symbol;Acc:11784]	.
																		BEND3	2.3532	2.89956	7.06785e-08	3.62488e-06	57673	2967769:2967798:2967814	BEN domain containing 3 [Source:HGNC Symbol;Acc:23040]	PSIP1	1.52944	5.59886	6.06519e-09	4.38451e-07	11168	3163063:3199790	PC4 and SFRS1 interacting protein 1 [Source:HGNC Symbol;Acc:9527]	RORA	1.6867	3.41182	5.28067e-11	1.97785e-09	6095	3627422:3627650:3627673:3627699:3627708:3627740:3627745:3627770:3627791:3627793:3627795:3627803:3627805:3627819:3627824:3627870	RAR-related orphan receptor A [Source:HGNC Symbol;Acc:10258]	.
																		RIMS2	2.35241	1.36732	0.000541252	0.00770745	9699	3110395:3110601	regulating synaptic membrane exocytosis 2 [Source:HGNC Symbol;Acc:17283]	RP11-230B22.1	1.52727	0.0957372	0.00432346	0.0351935	400756	#N/A	0	ZNF468	1.68362	0.31976	0.00041136	0.00300394	90333	3869847:3869856:3869858:3869860:3869864:3869866:3869872:3869874	zinc finger protein 468 [Source:HGNC Symbol;Acc:33105]	.
																		CITED4	2.34786	3.19547	0.000210166	0.00357866	163732	2408437	Cbp/p300-interacting transactivator, with Glu/Asp-rich carboxy-terminal domain, 4 [Source:HGNC Symbol;Acc:18696]	COL6A3	1.52612	6.8671	1.18389e-08	8.01205e-07	1293	2605321	collagen, type VI, alpha 3 [Source:HGNC Symbol;Acc:2213]	DPY19L2P2	1.68155	0.214546	0.000623603	0.00423202	349152	#N/A	DPY19L2 pseudogene 2 [Source:HGNC Symbol;Acc:21764]	.
																		KIAA0040	2.34323	1.99351	0.000832322	0.0107575	9674	#N/A	KIAA0040 [Source:HGNC Symbol;Acc:28950]	GNAO1	1.52144	0.197214	0.00411314	0.0341812	2775	3661940:3662019	guanine nucleotide binding protein (G protein), alpha activating activity polypeptide O [Source:HGNC Symbol;Acc:4389]	NPIPB4	1.68145	4.1958	0.000184137	0.0015222	101929910	#N/A	nuclear pore complex interacting protein family, member B4 [Source:HGNC Symbol;Acc:41985]	.
																		FGFBP3	2.33995	1.25912	0.000406277	0.00610981	143282	3300211	fibroblast growth factor binding protein 3 [Source:HGNC Symbol;Acc:23428]	FZD8	1.51938	1.7883	0.000979431	0.0121692	8325	3285119:3285158:3285210:3285228:3285251:3285254:3285272	frizzled family receptor 8 [Source:HGNC Symbol;Acc:4046]	CLMP	1.68072	4.21798	1.45493e-06	2.33154e-05	79827	3395464:3395508:3395545:3395608:3395627	CXADR-like membrane protein [Source:HGNC Symbol;Acc:24039]	.
																		IL17D	2.33228	3.73163	2.08245e-06	6.96296e-05	53342	3480508:3480531:3480536:3480578	interleukin 17D [Source:HGNC Symbol;Acc:5984]	FAM155A	1.51835	0.453909	0.00461965	0.0369892	728215	3524779:3524859:3524863:3524886:3524896:3524913:3524928:3524949:3524956:3524970:3524973:3524989	family with sequence similarity 155, member A [Source:HGNC Symbol;Acc:33877]	SNHG15	1.67108	4.48042	2.98512e-15	2.12994e-13	101928927	#N/A	small nucleolar RNA host gene 15 (non-protein coding) [Source:HGNC Symbol;Acc:27797]	.
																		FOXD2	2.33132	-0.107989	0.000794592	0.0104057	2306	2335172:2335200:2335256:2335273:2335306	forkhead box D2 [Source:HGNC Symbol;Acc:3803]	RBM26-AS1	1.51677	-0.20906	0.0064802	0.0465806	100505538	#N/A	RBM26 antisense RNA 1 [Source:HGNC Symbol;Acc:39805]	MTAP	1.66942	3.56387	5.6947e-10	1.76108e-08	4507	3164914:3164999:3165013:3165021:3165025:3165035:3165049	methylthioadenosine phosphorylase [Source:HGNC Symbol;Acc:7413]	.
																		ASF1B	2.31893	4.62319	3.09808e-05	0.000694801	55723	3852565:3852579	anti-silencing function 1B histone chaperone [Source:HGNC Symbol;Acc:20996]	FAM134B	1.51574	0.465228	0.00577179	0.0430953	54463	2849992	family with sequence similarity 134, member B [Source:HGNC Symbol;Acc:25964]	GPT2	1.66632	6.00406	2.47346e-19	2.84604e-17	84706	3658980	glutamic pyruvate transaminase (alanine aminotransferase) 2 [Source:HGNC Symbol;Acc:18062]	.
																		EXOSC8	2.31368	4.40984	5.14659e-08	2.7837e-06	11340	3485863:3485903:3485919:3485951:3486009:3486013:3486017	exosome component 8 [Source:HGNC Symbol;Acc:17035]	CHAC2	1.51523	1.0352	0.00107333	0.0128977	494143	2482211	ChaC, cation transport regulator homolog 2 (E. coli) [Source:HGNC Symbol;Acc:32363]	SVEP1	1.66582	3.19045	3.30608e-08	7.63567e-07	79987	3220196:3220274:3220280:3220282:3220284:3220286:3220288:3220290:3220292:3220294:3220296:3220298:3220304:3220306:3220308:3220310:3220314:3220316:3220318:3220320:3220322:3220324:3220328:3220330:3220332:3220334:3220336:3220338:3220340:3220342:3220344	sushi, von Willebrand factor type A, EGF and pentraxin domain containing 1 [Source:HGNC Symbol;Acc:15985]	.
																		ISG20	2.30063	0.948257	0.000314866	0.00499039	3669	3607275:3607300:3607324	interferon stimulated exonuclease gene 20kDa [Source:HGNC Symbol;Acc:6130]	RGS2	1.51269	1.98678	0.000402705	0.00602019	5997	2372858	regulator of G-protein signaling 2, 24kDa [Source:HGNC Symbol;Acc:9998]	ANKRD13B	1.66242	2.96075	7.29139e-06	9.44479e-05	124930	3716151:3716238	ankyrin repeat domain 13B [Source:HGNC Symbol;Acc:26363]	.
																		THEMIS2	2.29896	0.460552	0.000628214	0.0087044	9473	2327283	thymocyte selection associated family member 2 [Source:HGNC Symbol;Acc:16839]	FAM117B	1.51259	2.25271	0.000302581	0.00483635	150864	2523354	family with sequence similarity 117, member B [Source:HGNC Symbol;Acc:14440]	TNFRSF21	1.65934	1.92223	2.07289e-06	3.15178e-05	27242	2506885:2506889:2506897:2956052	tumor necrosis factor receptor superfamily, member 21 [Source:HGNC Symbol;Acc:13469]	.
																		CTD-2116N17.1	2.29174	1.46833	2.44605e-05	0.000567352	ENSG00000259316	#N/A	Uncharacterized protein [Source:UniProtKB/TrEMBL;Acc:U3KQA5]	ZNRF3	1.51097	2.44883	5.09629e-05	0.00112962	84133	3941683	zinc and ring finger 3 [Source:HGNC Symbol;Acc:18126]	LHFPL2	1.65309	4.22108	1.66455e-12	8.05288e-11	10184	2863885:2863949	lipoma HMGIC fusion partner-like 2 [Source:HGNC Symbol;Acc:6588]	.
																		CD83	2.29153	3.89192	6.52283e-10	5.71213e-08	9308	2895841:2895945:2895976:2896051	CD83 molecule [Source:HGNC Symbol;Acc:1703]	ERRFI1	1.51027	6.12277	2.85316e-09	2.24078e-07	54206	2395177	ERBB receptor feedback inhibitor 1 [Source:HGNC Symbol;Acc:18185]	HCG18	1.6528	4.12714	3.53726e-12	1.64883e-10	414777	#N/A	HLA complex group 18 (non-protein coding) [Source:HGNC Symbol;Acc:31337]	.
																		TFAP2A	2.2857	3.51213	2.67617e-07	1.17903e-05	7020	2894519:2894532:2941476:2941532	transcription factor AP-2 alpha (activating enhancer binding protein 2 alpha) [Source:HGNC Symbol;Acc:11742]	MCM6	1.50942	5.05893	6.19361e-10	5.66916e-08	4175	2577896	minichromosome maintenance complex component 6 [Source:HGNC Symbol;Acc:6949]	PADI2	1.65254	3.42802	1.7261e-06	2.70833e-05	11240	2398820	peptidyl arginine deiminase, type II [Source:HGNC Symbol;Acc:18341]	.
																		HIVEP3	2.28064	2.88803	2.68356e-07	1.17903e-05	59269	2408681	human immunodeficiency virus type I enhancer binding protein 3 [Source:HGNC Symbol;Acc:13561]	ITGB3_1	1.50613	2.63194	8.45833e-05	0.00170818	#N/A	#N/A	#N/A	NOP56	1.6492	7.40508	6.10561e-17	5.57006e-15	100302138	2947502:2947515:2947517:2947543:3873874	NOP56 ribonucleoprotein [Source:HGNC Symbol;Acc:15911]	.
																		LRRC37A4P	2.27416	0.572633	0.000305349	0.00485879	55073	#N/A	leucine rich repeat containing 37, member A4, pseudogene [Source:HGNC Symbol;Acc:25479]	FAM221A	1.50608	0.853166	0.00218407	0.0216586	340277	2992998	family with sequence similarity 221, member A [Source:HGNC Symbol;Acc:27977]	ARNTL2	1.64914	4.09942	1.21154e-08	2.99245e-07	56938	3409127:3409184	aryl hydrocarbon receptor nuclear translocator-like 2 [Source:HGNC Symbol;Acc:18984]	.
																		ARSI	2.27359	2.56714	3.66274e-05	0.000799159	340075	2881351	arylsulfatase family, member I [Source:HGNC Symbol;Acc:32521]	RP11-977G19.10	1.50392	1.41354	0.00626139	0.0454961	ENSG00000144785	3457667	Uncharacterized protein [Source:UniProtKB/TrEMBL;Acc:F8VP03]	ZFHX2	1.64511	1.40624	0.000174156	0.00145666	85446	3557572	zinc finger homeobox 2 [Source:HGNC Symbol;Acc:20152]	.
																		IL11	2.26877	5.96893	4.72194e-06	0.000140059	3589	3871406:3871430:3871438	interleukin 11 [Source:HGNC Symbol;Acc:5966]	IRAK3	1.5037	-0.178248	0.00901357	0.0581835	11213	3420442:3420487:3420489:3420491	interleukin-1 receptor-associated kinase 3 [Source:HGNC Symbol;Acc:17020]	TIFA	1.63664	2.93899	1.16893e-07	2.38111e-06	92610	2782230:2782247	TRAF-interacting protein with forkhead-associated domain [Source:HGNC Symbol;Acc:19075]	.
																		USP1	2.26562	5.63505	8.42493e-10	7.04248e-08	7398	2339414:2339444	ubiquitin specific peptidase 1 [Source:HGNC Symbol;Acc:12607]	GDF1	1.50348	0.0847348	0.00606027	0.0444665	2657	3855285:3855320	growth differentiation factor 1 [Source:HGNC Symbol;Acc:4214]	TIPIN	1.63004	3.30432	4.44357e-10	1.41177e-08	54962	3630099:3630131:4009308:4009313	TIMELESS interacting protein [Source:HGNC Symbol;Acc:30750]	.
																		SLIT2	2.26482	4.9046	4.32621e-11	5.10929e-09	9353	2720584:2720722:2720725:2720727	slit homolog 2 (Drosophila) [Source:HGNC Symbol;Acc:11086]	FAM189A1	-1.50312	0.867441	0.000824676	0.0106775	23359	3615455	family with sequence similarity 189, member A1 [Source:HGNC Symbol;Acc:29075]	SLC7A11	1.62442	5.86924	5.21213e-11	1.95792e-09	23657	2786322:2786421:2786434	solute carrier family 7 (anionic amino acid transporter light chain, xc- system), member 11 [Source:HGNC Symbol;Acc:11059]	.
																		IL27RA	2.26339	2.01737	6.6409e-06	0.000185844	9466	3822551	interleukin 27 receptor, alpha [Source:HGNC Symbol;Acc:17290]	CYP26B1	-1.50763	3.25152	0.0014974	0.0164094	56603	2559189:2559217	cytochrome P450, family 26, subfamily B, polypeptide 1 [Source:HGNC Symbol;Acc:20581]	PPAT	1.62387	4.80634	1.1242e-13	6.38148e-12	5471	2684909:2684915:2684929:2684937:2684939:2684943:2770242:2770290	phosphoribosyl pyrophosphate amidotransferase [Source:HGNC Symbol;Acc:9238]	.
																		SLFN11	2.25806	6.40251	4.73742e-09	3.42611e-07	91607	3753500	schlafen family member 11 [Source:HGNC Symbol;Acc:26633]	DGKB	-1.52168	0.0852111	0.00902429	0.0582232	1607	3039247	diacylglycerol kinase, beta 90kDa [Source:HGNC Symbol;Acc:2850]	SDC4	1.61883	7.07324	1.24284e-16	1.05824e-14	6385	3907234	syndecan 4 [Source:HGNC Symbol;Acc:10661]	.
																		IRAK3	2.24795	0.352545	0.00129253	0.0151813	11213	3420442:3420487:3420489:3420491	interleukin-1 receptor-associated kinase 3 [Source:HGNC Symbol;Acc:17020]	KLHL30	-1.53232	3.27811	6.71645e-05	0.00140318	377007	2534694	kelch-like family member 30 [Source:HGNC Symbol;Acc:24770]	PMAIP1	1.61678	3.81547	2.41516e-11	9.73073e-10	5366	3790704	phorbol-12-myristate-13-acetate-induced protein 1 [Source:HGNC Symbol;Acc:9108]	.
																		FANCL	2.24777	3.97118	4.66883e-07	1.88999e-05	55120	2554448:2554500:2554512	Fanconi anemia, complementation group L [Source:HGNC Symbol;Acc:20748]	SH3TC2	-1.53796	2.58646	1.86192e-05	0.000494555	79628	2880679:2880773	SH3 domain and tetratricopeptide repeats 2 [Source:HGNC Symbol;Acc:29427]	ST6GALNAC5	1.61161	0.173959	0.00570554	0.0252586	81849	2342904:2342980	ST6 (alpha-N-acetyl-neuraminyl-2,3-beta-galactosyl-1,3)-N-acetylgalactosaminide alpha-2,6-sialyltransferase 5 [Source:HGNC Symbol;Acc:19342]	.
																		NT5M	2.23561	1.21985	5.62317e-05	0.00115483	56953	3712517:3712549:3712553	5',3'-nucleotidase, mitochondrial [Source:HGNC Symbol;Acc:15769]	HIST1H2AC	-1.54119	4.48617	9.79223e-10	8.30577e-08	8334	2899152	histone cluster 1, H2ac [Source:HGNC Symbol;Acc:4733]	MCM3	1.60852	5.81528	4.22699e-19	4.73571e-17	4172	2957126:2957209	minichromosome maintenance complex component 3 [Source:HGNC Symbol;Acc:6945]	.
																		C1orf21	2.23384	4.44187	9.14528e-08	4.58083e-06	81563	2371547:2371651	chromosome 1 open reading frame 21 [Source:HGNC Symbol;Acc:15494]	RXFP1	-1.58557	0.141804	0.00336986	0.0296267	59350	2749484	relaxin/insulin-like family peptide receptor 1 [Source:HGNC Symbol;Acc:19718]	CACNB4	1.60815	4.18929	3.95209e-06	5.53466e-05	785	2581349	calcium channel, voltage-dependent, beta 4 subunit [Source:HGNC Symbol;Acc:1404]	.
																		LRP11	2.23152	4.82704	1.70792e-09	1.33248e-07	84918	2930907:2979111	low density lipoprotein receptor-related protein 11 [Source:HGNC Symbol;Acc:16936]	SNCG	-1.59054	-0.0176016	0.00415993	0.0344073	6623	3256164:3256188	synuclein, gamma (breast cancer-specific protein 1) [Source:HGNC Symbol;Acc:11141]	NEXN-AS1	1.60775	1.49861	1.14795e-05	0.000141659	374987	#N/A	NEXN antisense RNA 1 [Source:HGNC Symbol;Acc:31983]	.
																		TIFA	2.22856	3.37572	1.3601e-06	4.75775e-05	92610	2782230:2782247	TRAF-interacting protein with forkhead-associated domain [Source:HGNC Symbol;Acc:19075]	EEF1A1P6	-1.59211	1.38593	0.00613424	0.0448798	ENSG00000233476	#N/A	eukaryotic translation elongation factor 1 alpha 1 pseudogene 6 [Source:HGNC Symbol;Acc:3201]	CDCA7	1.60437	2.85185	1.68164e-07	3.34546e-06	83879	2516023:2516079:2516092:2516117:2516120:2516140:2516155:2516197:2516213:2516220:2516222:2516233:2516298	cell division cycle associated 7 [Source:HGNC Symbol;Acc:14628]	.
																		RAMP1	2.22696	2.65812	9.19785e-05	0.00176196	10267	2534509:2534562	receptor (G protein-coupled) activity modifying protein 1 [Source:HGNC Symbol;Acc:9843]	HRCT1	-1.60958	0.546067	0.000581309	0.00816336	646962	3168255:3168262:3168279:3168286	histidine rich carboxyl terminus 1 [Source:HGNC Symbol;Acc:33872]	CMAHP	1.60257	3.81952	0.000595318	0.00408127	8418	2945882:2945945:2945955	cytidine monophospho-N-acetylneuraminic acid hydroxylase, pseudogene [Source:HGNC Symbol;Acc:2098]	.
																		FAM221A	2.2252	1.39276	0.000376905	0.00576235	340277	2992998	family with sequence similarity 221, member A [Source:HGNC Symbol;Acc:27977]	CDKN2B	-1.61594	1.08841	0.00367806	0.0315762	1030	3201488:3201520:3201570:3201622:3201670:3201724:3201747	cyclin-dependent kinase inhibitor 2B (p15, inhibits CDK4) [Source:HGNC Symbol;Acc:1788]	OR2W3	1.60251	1.38729	3.0481e-05	0.00032442	343171	#N/A	olfactory receptor, family 2, subfamily W, member 3 [Source:HGNC Symbol;Acc:15021]	.
																		DNAJC9	2.22503	5.70249	5.72505e-07	2.26264e-05	23234	3541491:3897488	DnaJ (Hsp40) homolog, subfamily C, member 9 [Source:HGNC Symbol;Acc:19123]	PSCA	-1.6202	0.339755	0.00107228	0.0128977	8000	3119200:3157100:3157111:3157118:3157120	prostate stem cell antigen [Source:HGNC Symbol;Acc:9500]	LRRC17	1.59707	0.801514	0.000161588	0.00136948	10234	3017030:3017058:3017068	leucine rich repeat containing 17 [Source:HGNC Symbol;Acc:16895]	.
																		SIDT1	2.22203	0.674982	0.00157632	0.0175384	54847	2636483:2636551	SID1 transmembrane family, member 1 [Source:HGNC Symbol;Acc:25967]	RP11-356J5.12	-1.62722	2.23126	2.0139e-05	0.000529397	100506870	#N/A	0	SLC38A11	1.59579	1.03134	0.00339845	0.0167071	151258	2584904	solute carrier family 38, member 11 [Source:HGNC Symbol;Acc:26836]	.
																		NAV2	2.22148	2.62333	2.48835e-05	0.000574666	89797	3323052:3323246:3323262:3323269:3323288:3323319:3323365:3323380:3323389:3323401	neuron navigator 2 [Source:HGNC Symbol;Acc:15997]	MPP4	-1.6495	2.83206	6.15771e-07	2.68303e-05	58538	2594987:2595040	membrane protein, palmitoylated 4 (MAGUK p55 subfamily member 4) [Source:HGNC Symbol;Acc:13680]	RAMP1	1.59516	2.21704	3.47628e-05	0.000365424	10267	2534509:2534562	receptor (G protein-coupled) activity modifying protein 1 [Source:HGNC Symbol;Acc:9843]	.
																		SLC6A15	2.22102	0.205414	0.000990374	0.0123538	55117	3464276:3464313:3464315:3464321	solute carrier family 6 (neutral amino acid transporter), member 15 [Source:HGNC Symbol;Acc:13621]	CYS1	-1.65215	1.27118	0.000107466	0.00208111	192668	2540007	cystin 1 [Source:HGNC Symbol;Acc:18525]	LOX	1.59374	9.43807	6.83265e-08	1.47161e-06	4015	2872848:2872877:2872888:2872899:2872915:2872922	lysyl oxidase [Source:HGNC Symbol;Acc:6664]	.
																		SPIRE2	2.22055	3.2592	4.09069e-06	0.000125679	84501	3674397	spire-type actin nucleation factor 2 [Source:HGNC Symbol;Acc:30623]	IQSEC3	-1.66459	2.38148	0.000203465	0.00349822	100996825	3399922:3400006:3914409:3914424:3914437:3914456	IQ motif and Sec7 domain 3 [Source:HGNC Symbol;Acc:29193]	FANCL	1.58773	3.48126	2.20788e-10	7.49975e-09	55120	2554448:2554500:2554512	Fanconi anemia, complementation group L [Source:HGNC Symbol;Acc:20748]	.
																		PTPRB	2.21435	2.80508	7.30889e-06	0.000201904	5787	3461795	protein tyrosine phosphatase, receptor type, B [Source:HGNC Symbol;Acc:9665]	PLCE1-AS1	-1.70718	1.82064	0.00220829	0.0217968	100128054	#N/A	PLCE1 antisense RNA 1 [Source:HGNC Symbol;Acc:45193]	JAK3	1.58619	2.35679	3.54899e-06	5.03641e-05	3718	3854627	Janus kinase 3 [Source:HGNC Symbol;Acc:6193]	.
																		NHSL1	2.21361	3.19553	3.68265e-06	0.000114786	57224	2976448:2976528	NHS-like 1 [Source:HGNC Symbol;Acc:21021]	FAM46B	-1.70818	1.06106	0.000153358	0.00279139	115572	2402914	family with sequence similarity 46, member B [Source:HGNC Symbol;Acc:28273]	PSMD6-AS2	1.58319	0.0531793	0.0124161	0.0463814	100507062	#N/A	PSMD6 antisense RNA 2 [Source:HGNC Symbol;Acc:44125]	.
																		CD274	2.20893	3.26736	4.4593e-07	1.82237e-05	29126	3161082	CD274 molecule [Source:HGNC Symbol;Acc:17635]	MT1F	-1.72072	2.28429	0.00010039	0.00196199	4494	#N/A	metallothionein 1F [Source:HGNC Symbol;Acc:7398]	RP11-492E3.2	1.58152	1.15929	6.42705e-05	0.00061719	ENSG00000227619	#N/A	0	.
																		VTN	2.20401	0.744052	0.000763537	0.0100604	645832	3750662	vitronectin [Source:HGNC Symbol;Acc:12724]	AC018464.3	-1.73471	0.0863459	0.00102763	0.0124996	101928036	#N/A	0	RUNX1	1.5771	5.68799	8.91745e-10	2.6673e-08	101928269	3930360:3930525:3930528:3930590:3930609:3930637:3930644:3930648:3930653:3930671	runt-related transcription factor 1 [Source:HGNC Symbol;Acc:10471]	.
																		AS3MT	2.20119	1.85358	2.78052e-05	0.000636898	57412	3261923	arsenic (+3 oxidation state) methyltransferase [Source:HGNC Symbol;Acc:17452]	LINC00087	-1.74483	0.527402	0.000405765	0.00604514	644596	4022956	long intergenic non-protein coding RNA 87 [Source:HGNC Symbol;Acc:34500]	EFEMP1	1.57634	3.48472	2.60803e-05	0.000282794	2202	2554018:2554068:2554087:2554110:2554121	EGF containing fibulin-like extracellular matrix protein 1 [Source:HGNC Symbol;Acc:3218]	.
																		TIPIN	2.19879	3.72176	1.25388e-07	6.04538e-06	54962	3630099:3630131:4009308:4009313	TIMELESS interacting protein [Source:HGNC Symbol;Acc:30750]	LINC01013	-1.76939	1.71838	0.000200235	0.00345202	100507254	#N/A	long intergenic non-protein coding RNA 1013 [Source:HGNC Symbol;Acc:48987]	SPECC1L-ADORA2A	1.57354	1.55074	3.45083e-05	0.000363048	ENSG00000258555	#N/A	SPECC1L-ADORA2A readthrough (NMD candidate) [Source:HGNC Symbol;Acc:49185]	.
																		CHRNA7	2.19798	0.723682	0.000273045	0.00444363	89832	3587226:3587263:3587272:3587275:3587282:3587284:3587289:3587291:3615791	cholinergic receptor, nicotinic, alpha 7 (neuronal) [Source:HGNC Symbol;Acc:1960]	LY6K	-1.80945	3.65053	4.29847e-07	1.97435e-05	54742	3119213	lymphocyte antigen 6 complex, locus K [Source:HGNC Symbol;Acc:24225]	MIR31HG	1.57238	0.571485	0.000741406	0.00488105	554202	3201345	MIR31 host gene (non-protein coding) [Source:HGNC Symbol;Acc:37187]	.
																		IGFBP1	2.19435	2.05676	0.000149806	0.00266361	3484	3000503:3000530:3000536:3000553:3000562:3000577:3000592:3000595:3000623:3000643:3000658:3000660:3000665	insulin-like growth factor binding protein 1 [Source:HGNC Symbol;Acc:5469]	RP11-800A3.7	-1.81725	0.421263	0.000229637	0.00385445	ENSG00000257038	#N/A	0	MEST	1.57231	4.05241	3.29075e-12	1.5452e-10	4232	2764907:2764935:2765000:2765005:2765051:2765119:2765132:2765157:2765255:2765267:2765295:2765304:3024025:3024063:3024067:3024069:3024085:3024163:3024167:3024173:3024176:3024184:3024190:3024200:3024205:3024216:3024236:3024246:3024254:3024256:3024261	mesoderm specific transcript [Source:HGNC Symbol;Acc:7028]	.
																		MTHFD2	2.18247	7.7602	7.44197e-10	6.3867e-08	10797	2489172:2489207:2489223:2654011	methylenetetrahydrofolate dehydrogenase (NADP+ dependent) 2, methenyltetrahydrofolate cyclohydrolase [Source:HGNC Symbol;Acc:7434]	FRMD4B	-1.8537	0.757381	0.000159171	0.00288892	23150	2681278:2681398:2681431:2681460	FERM domain containing 4B [Source:HGNC Symbol;Acc:24886]	LYPD6B	1.56799	3.78293	9.22185e-05	0.000851637	130576	2509988	LY6/PLAUR domain containing 6B [Source:HGNC Symbol;Acc:27018]	.
																		F2RL1	2.18139	-0.220789	0.00186397	0.0199625	2150	2816494	coagulation factor II (thrombin) receptor-like 1 [Source:HGNC Symbol;Acc:3538]	RP11-347C12.3	-1.88188	1.06699	2.78523e-05	0.000684102	101929849	#N/A	Uncharacterized protein [Source:UniProtKB/TrEMBL;Acc:F8VWA3]	FAM13A-AS1	1.56704	0.45047	0.00416368	0.0197104	285512	#N/A	FAM13A antisense RNA 1 [Source:HGNC Symbol;Acc:19370]	.
																		PLSCR4	2.17533	5.1454	1.52994e-10	1.57559e-08	57088	2699623:2699672	phospholipid scramblase 4 [Source:HGNC Symbol;Acc:16497]	RASA4B	-1.88843	0.777722	0.00036292	0.00559689	100271927	#N/A	RAS p21 protein activator 4B [Source:HGNC Symbol;Acc:35202]	ARG2	1.56674	4.17324	1.3376e-09	3.89154e-08	384	3541383	arginase 2 [Source:HGNC Symbol;Acc:664]	.
																		DGKH	2.17241	5.1951	5.34426e-11	6.0882e-09	160851	3487095:3487189	diacylglycerol kinase, eta [Source:HGNC Symbol;Acc:2854]	SERPINB7	-1.95911	1.48821	2.9083e-06	0.000103939	8710	3791896	serpin peptidase inhibitor, clade B (ovalbumin), member 7 [Source:HGNC Symbol;Acc:13902]	SOX13	1.56192	4.11959	2.95638e-12	1.39848e-10	9580	2375916:2375951:2451841:2451850	SRY (sex determining region Y)-box 13 [Source:HGNC Symbol;Acc:11192]	.
																		TFAP4	2.1702	0.972517	0.000205442	0.00350286	7023	3678000:3678055	transcription factor AP-4 (activating enhancer binding protein 4) [Source:HGNC Symbol;Acc:11745]	DNAH8	-1.9706	-0.0802539	0.000401839	0.00601502	1769	2905946	dynein, axonemal, heavy chain 8 [Source:HGNC Symbol;Acc:2952]	JDP2	1.5611	3.04902	9.01903e-07	1.52168e-05	122953	3544562	Jun dimerization protein 2 [Source:HGNC Symbol;Acc:17546]	.
																		BHLHE40	2.1629	6.34399	4.00382e-11	4.86238e-09	8553	2608725:2608761	basic helix-loop-helix family, member e40 [Source:HGNC Symbol;Acc:1046]	ADORA2A	-2.10474	0.959081	5.17512e-05	0.00113719	135	3939303:3939306:3940099	adenosine A2a receptor [Source:HGNC Symbol;Acc:263]	RP11-145A3.1	1.55842	2.80358	2.82671e-05	0.000303639	ENSG00000227496	#N/A	0	.
																		SLC43A3	2.15988	3.89022	1.16002e-06	4.13656e-05	29015	3373845	solute carrier family 43, member 3 [Source:HGNC Symbol;Acc:17466]	KRTAP4-9	-2.12432	1.93541	1.50588e-07	7.72553e-06	100132386	3721187	keratin associated protein 4-9 [Source:HGNC Symbol;Acc:18910]	CTD-2228K2.7	1.55803	3.38704	0.00466545	0.0216523	100288152	#N/A	0	.
																		ATF3	2.15663	6.54472	1.28862e-10	1.35971e-08	467	2379132	activating transcription factor 3 [Source:HGNC Symbol;Acc:785]	FABP4	-2.27941	2.75486	2.06918e-07	1.0324e-05	2167	3142381	fatty acid binding protein 4, adipocyte [Source:HGNC Symbol;Acc:3559]	AC046143.3	1.55534	-0.324669	0.00480202	0.0221174	ENSG00000229334	#N/A	0	.
																		OGFRL1	2.15646	6.30009	2.15533e-08	1.32122e-06	79627	2912980:2913013:2913047	opioid growth factor receptor-like 1 [Source:HGNC Symbol;Acc:21378]	LYRM9	-2.34125	0.648984	0.000165414	0.00298096	201229	#N/A	LYR motif containing 9 [Source:HGNC Symbol;Acc:27314]	RP5-1172A22.1	1.55427	-0.247934	0.00445295	0.0208061	ENSG00000233521	#N/A	0	.
																		ANKRD13B	2.15536	3.30658	3.17018e-06	0.000100765	124930	3716151:3716238	ankyrin repeat domain 13B [Source:HGNC Symbol;Acc:26363]	MRPL53	-2.38354	0.829153	4.16947e-06	0.000140339	116540	2560141:2560147	mitochondrial ribosomal protein L53 [Source:HGNC Symbol;Acc:16684]	HPSE	1.55425	1.20814	0.000181948	0.00150605	10855	2775994	heparanase [Source:HGNC Symbol;Acc:5164]	.
																		PROCA1	2.1525	0.952793	0.00341164	0.0317557	147011	3750975	protein interacting with cyclin A1 [Source:HGNC Symbol;Acc:28600]	IRF9	-2.46091	3.07277	3.18691e-09	2.47239e-07	10379	3529699:3529701	interferon regulatory factor 9 [Source:HGNC Symbol;Acc:6131]	RPLP0P2	1.54991	0.777761	0.00079023	0.00513891	113157	#N/A	ribosomal protein, large, P0 pseudogene 2 [Source:HGNC Symbol;Acc:17960]	.
																		SCLY	2.14653	0.414526	0.00315921	0.0299253	51540	2534615	selenocysteine lyase [Source:HGNC Symbol;Acc:18161]	KISS1	-2.83748	0.0219091	1.15515e-06	4.63627e-05	3814	2451918	KiSS-1 metastasis-suppressor [Source:HGNC Symbol;Acc:6341]	NPIPA1	1.54954	4.65271	0.00113226	0.00684395	101059953	3649277:3649295:3649316:3649411:3649490:3650284:3650290:3650294:3681741:3681842:3681846:3682695:3682697:3682701	nuclear pore complex interacting protein family, member A1 [Source:HGNC Symbol;Acc:7909]	.
																		RASD2	2.14482	4.33577	8.98704e-09	6.08895e-07	23551	3944210:3944228:3944230:3944234	RASD family, member 2 [Source:HGNC Symbol;Acc:18229]	-								TAF4B	1.54656	1.8923	1.24069e-05	0.000151928	6875	3782644:3782701:3782730:3782767	TAF4b RNA polymerase II, TATA box binding protein (TBP)-associated factor, 105kDa [Source:HGNC Symbol;Acc:11538]	.
																		FAM117B	2.13702	2.76061	1.31421e-05	0.000334346	150864	2523354	family with sequence similarity 117, member B [Source:HGNC Symbol;Acc:14440]	-								USP37	1.54626	4.0677	5.38886e-12	2.42347e-10	57695	2599433	ubiquitin specific peptidase 37 [Source:HGNC Symbol;Acc:20063]	.
																		PMP22	2.13636	5.70299	4.64236e-08	2.53225e-06	5376	3746574:3746606:3746609:3746611:3746614	peripheral myelin protein 22 [Source:HGNC Symbol;Acc:9118]	-								DGKI	1.54617	5.15855	1.591e-10	5.59786e-09	9162	3074912:3075121:3075123:3075127:3075134	diacylglycerol kinase, iota [Source:HGNC Symbol;Acc:2855]	.
																		MYO19	2.13569	6.34706	4.60901e-10	4.26848e-08	80179	3754227:3754306	myosin XIX [Source:HGNC Symbol;Acc:26234]	-								TRIB1	1.54422	2.33312	2.75415e-06	4.03394e-05	10221	3115008:3115056:3115074:3115078:3115087:3115101:3115119:3115121:3115144:3115193	tribbles pseudokinase 1 [Source:HGNC Symbol;Acc:16891]	.
																		MMD	2.13458	2.95626	3.35433e-06	0.000105834	23531	3763270:3763290:3763330:3763351:3763353:3763359	monocyte to macrophage differentiation-associated [Source:HGNC Symbol;Acc:7153]	-								ADAMTSL4	1.54281	2.28022	0.000241141	0.00192852	54507	2358393:2358424:2358426:2358443:2358446:2434430	ADAMTS-like 4 [Source:HGNC Symbol;Acc:19706]	.
																		SLC7A5	2.13447	7.96677	4.70181e-10	4.32332e-08	8140	3703885:3703941	solute carrier family 7 (amino acid transporter light chain, L system), member 5 [Source:HGNC Symbol;Acc:11063]	-								COCH	1.54153	1.36382	0.000582066	0.00400245	1690	3531163:3531205:3531225	cochlin [Source:HGNC Symbol;Acc:2180]	.
																		HMCN1	2.13385	3.10228	2.94227e-05	0.000669185	83872	2371873	hemicentin 1 [Source:HGNC Symbol;Acc:19194]	-								C3orf67	1.54056	0.362809	0.00111948	0.00679564	200844	2678526:2678657:2678673	chromosome 3 open reading frame 67 [Source:HGNC Symbol;Acc:24763]	.
																		SCUBE2	2.13105	0.147282	0.00266693	0.0262874	57758	3362191:3362257	signal peptide, CUB domain, EGF-like 2 [Source:HGNC Symbol;Acc:30425]	-								POLE2	1.53847	2.20403	4.22465e-06	5.86492e-05	5427	3563395:3563447	polymerase (DNA directed), epsilon 2, accessory subunit [Source:HGNC Symbol;Acc:9178]	.
																		RMI1	2.13093	3.7993	2.18569e-08	1.33348e-06	80010	3176999	RecQ mediated genome instability 1 [Source:HGNC Symbol;Acc:25764]	-								SPNS2	1.53803	2.24835	0.00954533	0.0378847	124976	3706992	spinster homolog 2 (Drosophila) [Source:HGNC Symbol;Acc:26992]	.
																		ADCY1	2.1305	2.66664	8.94572e-06	0.000239414	107	3000342:3000438:3000445	adenylate cyclase 1 (brain) [Source:HGNC Symbol;Acc:232]	-								PITX1	1.53583	4.38987	0.00218932	0.0116363	5307	2876361:2876376:2876378:2876380:2876399:2876429:2876446	paired-like homeodomain 1 [Source:HGNC Symbol;Acc:9004]	.
																		NDRG1	2.12613	7.13036	6.08808e-08	3.19885e-06	10397	3154317:3154372	N-myc downstream regulated 1 [Source:HGNC Symbol;Acc:7679]	-								SAMD1	1.53521	4.31565	1.29443e-12	6.48333e-11	ENSG00000141858	3852507	sterile alpha motif domain containing 1 [Source:HGNC Symbol;Acc:17958]	.
																		PRR19	2.12601	0.892413	0.00289953	0.0279383	284338	3834732	proline rich 19 [Source:HGNC Symbol;Acc:33728]	-								FAM57A	1.53461	5.65252	2.21151e-18	2.33433e-16	79850	3705491:3705513	family with sequence similarity 57, member A [Source:HGNC Symbol;Acc:29646]	.
																		ARNTL2	2.11933	4.45354	6.19436e-08	3.24146e-06	56938	3409127:3409184	aryl hydrocarbon receptor nuclear translocator-like 2 [Source:HGNC Symbol;Acc:18984]	-								SERPINA9	1.53233	3.7227	3.95942e-07	7.11247e-06	327657	3577683	serpin peptidase inhibitor, clade A (alpha-1 antiproteinase, antitrypsin), member 9 [Source:HGNC Symbol;Acc:15995]	.
																		RPLP0P2	2.11925	1.12501	0.00174489	0.0188915	113157	#N/A	ribosomal protein, large, P0 pseudogene 2 [Source:HGNC Symbol;Acc:17960]	-								RP11-230B22.1	1.52665	0.163609	0.00220976	0.0117157	400756	#N/A	0	.
																		NPIPP1	2.1189	2.86095	7.53281e-05	0.00148346	ENSG00000188599	3650267:3682813	nuclear pore complex interacting protein pseudogene 1 [Source:HGNC Symbol;Acc:35407]	-								ABLIM2	1.52236	-0.192027	0.00687688	0.0292285	84448	2759654:2759782:2759833	actin binding LIM protein family, member 2 [Source:HGNC Symbol;Acc:19195]	.
																		CCND2	2.1182	4.31708	4.72255e-05	0.000999848	894	3401704:3401740:3401752	cyclin D2 [Source:HGNC Symbol;Acc:1583]	-								TUBA4A	1.52024	7.09442	2.81922e-10	9.32827e-09	7277	2528407:2600068	tubulin, alpha 4a [Source:HGNC Symbol;Acc:12407]	.
																		TNFSF15	2.11781	1.31997	0.000504569	0.00730632	9966	3222128	tumor necrosis factor (ligand) superfamily, member 15 [Source:HGNC Symbol;Acc:11931]	-								LACC1	1.51954	4.04908	9.55044e-12	4.10701e-10	144811	3487600	laccase (multicopper oxidoreductase) domain containing 1 [Source:HGNC Symbol;Acc:26789]	.
																		PDLIM3	2.11744	4.29677	2.47654e-08	1.46915e-06	27295	2796951:2796988	PDZ and LIM domain 3 [Source:HGNC Symbol;Acc:20767]	-								CDC25A	1.51892	3.16922	3.03794e-08	7.06749e-07	993	2673085:2673109:2673123:2673125:2673130	cell division cycle 25A [Source:HGNC Symbol;Acc:1725]	.
																		AGPAT5	2.11289	5.4638	2.92843e-10	2.81326e-08	55326	3083936:3084010:3084030:3084067:3084069:3084077:3084087:3084155:3084181	1-acylglycerol-3-phosphate O-acyltransferase 5 [Source:HGNC Symbol;Acc:20886]	-								TBX19	1.51799	0.68832	0.000754613	0.00494411	9095	2366184	T-box 19 [Source:HGNC Symbol;Acc:11596]	.
																		CXCL5	2.10222	-0.111916	0.00272459	0.0266629	6374	2773369	chemokine (C-X-C motif) ligand 5 [Source:HGNC Symbol;Acc:10642]	-								AKR1C1	1.5176	1.6091	0.000171305	0.00143564	1645	3232979:3233029:3233031:3233034:3233036:3233038:3233040	aldo-keto reductase family 1, member C1 [Source:HGNC Symbol;Acc:384]	.
																		ADCY3	2.10203	4.96757	6.86683e-09	4.83042e-07	109	2544484	adenylate cyclase 3 [Source:HGNC Symbol;Acc:234]	-								NR4A1	1.51671	3.6327	1.19122e-09	3.48154e-08	3164	3415229	nuclear receptor subfamily 4, group A, member 1 [Source:HGNC Symbol;Acc:7980]	.
																		ID2	2.10004	1.28343	0.00514404	0.0432241	3398	2468622:2468724:2468766:2468774:2468779:2468797:2468799:2468805:2679299:2679312:2679344:2679375	inhibitor of DNA binding 2, dominant negative helix-loop-helix protein [Source:HGNC Symbol;Acc:5361]	-								ZNF182	1.51629	-0.26646	0.00773659	0.0320562	7569	4007286	zinc finger protein 182 [Source:HGNC Symbol;Acc:13001]	.
																		KIAA0101	2.09826	5.1435	1.44998e-05	0.000363851	9768	3629103	KIAA0101 [Source:HGNC Symbol;Acc:28961]	-								SLC8A1-AS1	1.51591	0.783836	0.000617579	0.00419783	100128590	#N/A	SLC8A1 antisense RNA 1 [Source:HGNC Symbol;Acc:44102]	.
																		VSIG10	2.09472	4.26392	1.11087e-07	5.45809e-06	101928274	3473750	V-set and immunoglobulin domain containing 10 [Source:HGNC Symbol;Acc:26078]	-								ZNF90	1.51469	0.154477	0.00322771	0.0160219	7643	3826041:3826241:3826254:3826258:3826260:3826298:3826300	zinc finger protein 90 [Source:HGNC Symbol;Acc:13165]	.
																		BATF3	2.09018	1.33853	0.000300912	0.00480005	55509	2454818	basic leucine zipper transcription factor, ATF-like 3 [Source:HGNC Symbol;Acc:28915]	-								CREB5	1.51288	5.4326	4.89495e-13	2.59412e-11	401317	2994558:2994778	cAMP responsive element binding protein 5 [Source:HGNC Symbol;Acc:16844]	.
																		KIF5C	2.08656	1.3741	0.000441857	0.00656059	3800	2509900	kinesin family member 5C [Source:HGNC Symbol;Acc:6325]	-								PDXP	1.51281	4.28022	1.33734e-12	6.62033e-11	57026	#N/A	pyridoxal (pyridoxine, vitamin B6) phosphatase [Source:HGNC Symbol;Acc:30259]	.
																		CDC6	2.0859	5.33422	3.69887e-07	1.56116e-05	990	3720896	cell division cycle 6 [Source:HGNC Symbol;Acc:1744]	-								FAM161A	1.51169	1.87203	1.30821e-05	0.00015928	84140	2555604	family with sequence similarity 161, member A [Source:HGNC Symbol;Acc:25808]	.
																		EPHX4	2.08514	0.421283	0.0020347	0.0214343	253152	2346625	epoxide hydrolase 4 [Source:HGNC Symbol;Acc:23758]	-								LRRN4	1.51051	-0.338544	0.0126702	0.0470555	164312	3896594:3896608:3896613	leucine rich repeat neuronal 4 [Source:HGNC Symbol;Acc:16208]	.
																		MANEAL	2.07799	2.59185	7.53659e-05	0.00148346	149175	2330843:2330858:2330860:4041651:4044036:4044039:4044053:4044056:4044068	mannosidase, endo-alpha-like [Source:HGNC Symbol;Acc:26452]	-								ZNRF3	1.51025	2.5184	2.72829e-06	4.00066e-05	84133	3941683	zinc and ring finger 3 [Source:HGNC Symbol;Acc:18126]	.
																		AC108142.1	2.07746	0.772053	0.000493011	0.00717122	101928703	2795628:2795643:2795664:2795681:2795692:2795719:2795731	0	-								EZR	1.50057	6.94014	2.19763e-12	1.05124e-10	7430	2634422:2634443:2634447:2634471:2634483:2981912:2981972:2981974	ezrin [Source:HGNC Symbol;Acc:12691]	.
																		E2F7	2.07402	6.15072	1.48699e-09	1.17436e-07	144455	3463112:3463159:3463185:3463205:3463208:3463223:3463245:3463315:3463322	E2F transcription factor 7 [Source:HGNC Symbol;Acc:23820]	-								RGS5	-1.50471	9.28336	5.03912e-11	1.89851e-09	8490	2441386:2441416:2441469:2441473	regulator of G-protein signaling 5 [Source:HGNC Symbol;Acc:10001]	.
																		RP11-122A3.2	2.07343	3.66295	1.4895e-05	0.000372318	#N/A	#N/A	#N/A	-								APOBEC3G	-1.50541	2.62036	2.39523e-05	0.000264865	60489	#N/A	apolipoprotein B mRNA editing enzyme, catalytic polypeptide-like 3G [Source:HGNC Symbol;Acc:17357]	.
																		STAT5A	2.07068	2.30901	0.000242026	0.00401495	6776	3721658	signal transducer and activator of transcription 5A [Source:HGNC Symbol;Acc:11366]	-								ATP13A2	-1.50582	7.05272	4.26554e-13	2.28905e-11	23400	2398736	ATPase type 13A2 [Source:HGNC Symbol;Acc:30213]	.
																		TMEM201	2.07	4.65097	1.22906e-08	8.03131e-07	199953	2319385	transmembrane protein 201 [Source:HGNC Symbol;Acc:33719]	-								AC124789.1	-1.51248	0.958808	0.000365207	0.00271462	101929494	#N/A	0	.
																		PDE4C	2.06639	3.04254	0.000992304	0.0123659	729966	3854767:3854769:3854772	phosphodiesterase 4C, cAMP-specific [Source:HGNC Symbol;Acc:8782]	-								CAPS2	-1.51381	0.618693	0.000584265	0.00401411	84698	3462630	calcyphosine 2 [Source:HGNC Symbol;Acc:16471]	.
																		PSMC3IP	2.06277	3.60645	5.71646e-05	0.00117178	29893	3757970	PSMC3 interacting protein [Source:HGNC Symbol;Acc:17928]	-								TMEM42	-1.51748	1.47843	0.000168184	0.00141226	131616	2620315	transmembrane protein 42 [Source:HGNC Symbol;Acc:28444]	.
																		MST4	2.06235	4.415	2.27664e-08	1.37593e-06	51765	3991109:3991158:3991168:3991201:3991234:3991238:3991252:3991264:3991278:3991316	Serine/threonine-protein kinase MST4 [Source:UniProtKB/Swiss-Prot;Acc:Q9P289]	-								ATP8A1	-1.51812	1.02691	0.000330269	0.00248568	10396	2767378:2767505:2767578	ATPase, aminophospholipid transporter (APLT), class I, type 8A, member 1 [Source:HGNC Symbol;Acc:13531]	.
																		MCM3	2.05711	6.14989	6.43332e-09	4.55034e-07	4172	2957126:2957209	minichromosome maintenance complex component 3 [Source:HGNC Symbol;Acc:6945]	-								IFITM3	-1.52496	7.51571	4.88199e-08	1.0769e-06	10410	3357840:3357860:3357862:3357874	interferon induced transmembrane protein 3 [Source:HGNC Symbol;Acc:5414]	.
																		C17orf96	2.05539	3.64144	6.07648e-05	0.00123379	100170841	3755285	chromosome 17 open reading frame 96 [Source:HGNC Symbol;Acc:34493]	-								IQSEC2	-1.52512	3.08609	4.58153e-08	1.01589e-06	23096	4009167	IQ motif and Sec7 domain 2 [Source:HGNC Symbol;Acc:29059]	.
																		TUBA4A	2.0553	7.50014	3.85741e-05	0.000835968	7277	2528407:2600068	tubulin, alpha 4a [Source:HGNC Symbol;Acc:12407]	-								TCEA3	-1.5263	0.879167	0.000435149	0.00313996	6920	2401347	transcription elongation factor A (SII), 3 [Source:HGNC Symbol;Acc:11615]	.
																		SEL1L3	2.05089	4.93018	7.94407e-09	5.43957e-07	23231	2764192:2764328:2764358:2764366	sel-1 suppressor of lin-12-like 3 (C. elegans) [Source:HGNC Symbol;Acc:29108]	-								C7orf55	-1.52814	0.0669139	0.00269965	0.0138806	154791	3026969	chromosome 7 open reading frame 55 [Source:HGNC Symbol;Acc:26946]	.
																		TNFAIP8	2.05082	4.64845	4.57415e-08	2.51037e-06	25816	2825629:2825687:2825715:2825717	tumor necrosis factor, alpha-induced protein 8 [Source:HGNC Symbol;Acc:17260]	-								PURG	-1.52922	-0.254186	0.00395223	0.0188632	29942	3130294:3130314:3130344	purine-rich element binding protein G [Source:HGNC Symbol;Acc:17930]	.
																		DDN	2.05025	0.279138	0.00146842	0.016698	23109	3453533	dendrin [Source:HGNC Symbol;Acc:24458]	-								EPHB6	-1.53004	2.84265	4.50052e-07	8.00567e-06	2051	3028858:3028902	EPH receptor B6 [Source:HGNC Symbol;Acc:3396]	.
																		FAM161A	2.04502	2.23299	3.47137e-05	0.000761277	84140	2555604	family with sequence similarity 161, member A [Source:HGNC Symbol;Acc:25808]	-								AC016747.3	-1.53255	0.779222	0.000294612	0.00226811	339803	2555252	0	.
																		PIK3R3	2.03943	6.51924	1.52132e-09	1.19414e-07	8503	2410470:2410510	phosphoinositide-3-kinase, regulatory subunit 3 (gamma) [Source:HGNC Symbol;Acc:8981]	-								TBXA2R	-1.53757	4.11638	2.55862e-10	8.5323e-09	6915	3846280	thromboxane A2 receptor [Source:HGNC Symbol;Acc:11608]	.
																		TRIM47	2.03838	3.80014	2.94054e-07	1.28317e-05	91107	3771068	tripartite motif containing 47 [Source:HGNC Symbol;Acc:19020]	-								TM4SF4	-1.54639	1.61644	0.00154963	0.00883958	7104	2647315:2647374:2647380:2647391:2647456	transmembrane 4 L six family member 4 [Source:HGNC Symbol;Acc:11856]	.
																		E2F1	2.0383	4.10766	3.93324e-06	0.000121421	1869	3903146	E2F transcription factor 1 [Source:HGNC Symbol;Acc:3113]	-								FBXO6	-1.54687	1.6009	2.5619e-05	0.000279902	26270	2320374:2320390	F-box protein 6 [Source:HGNC Symbol;Acc:13585]	.
																		INHBE	2.03771	0.218459	0.00109031	0.0132787	83729	3418111	inhibin, beta E [Source:HGNC Symbol;Acc:24029]	-								CNKSR3	-1.55614	2.3275	1.80552e-05	0.000210211	154043	2980516	CNKSR family member 3 [Source:HGNC Symbol;Acc:23034]	.
																		RP11-231C14.3	2.0376	0.0779345	0.00348214	0.0322133	ENSG00000254634	#N/A	0	-								MMP2	-1.55748	3.59156	2.39865e-07	4.59304e-06	4313	3661684	matrix metallopeptidase 2 (gelatinase A, 72kDa gelatinase, 72kDa type IV collagenase) [Source:HGNC Symbol;Acc:7166]	.
																		CBWD7	2.03523	-0.00551826	0.00368551	0.0337437	101060578	#N/A	COBW domain containing 7 [Source:HGNC Symbol;Acc:31977]	-								RP11-426C22.4	-1.56137	0.0900105	0.00169063	0.00947467	101928188	#N/A	0	.
																		POLE2	2.03482	2.5443	2.41624e-05	0.000562465	5427	3563395:3563447	polymerase (DNA directed), epsilon 2, accessory subunit [Source:HGNC Symbol;Acc:9178]	-								SERTAD4	-1.5625	2.3821	0.000958164	0.00599567	56256	2378325	SERTA domain containing 4 [Source:HGNC Symbol;Acc:25236]	.
																		SNHG15	2.02832	4.73762	1.28992e-05	0.000330951	101928927	#N/A	small nucleolar RNA host gene 15 (non-protein coding) [Source:HGNC Symbol;Acc:27797]	-								HHIP-AS1	-1.5659	2.20656	1.22867e-05	0.000150745	646576	#N/A	HHIP antisense RNA 1 [Source:HGNC Symbol;Acc:44182]	.
																		PRIM1	2.02492	2.0036	7.71608e-05	0.00151186	5557	3458133	primase, DNA, polypeptide 1 (49kDa) [Source:HGNC Symbol;Acc:9369]	-								SEC16B	-1.56693	0.603538	0.00154198	0.00881567	89866	2445643:2445770:2445775:2445779:2445784:2445792:2445835:2445866:2445868:2445870:2445872:2445874:2734380	SEC16 homolog B (S. cerevisiae) [Source:HGNC Symbol;Acc:30301]	.
																		OLFM1	2.02436	2.21733	0.00272574	0.0266629	10439	3193725:3193759:3193766	olfactomedin 1 [Source:HGNC Symbol;Acc:17187]	-								LIN7B	-1.56695	2.01824	1.3105e-05	0.000159406	64130	3838238	lin-7 homolog B (C. elegans) [Source:HGNC Symbol;Acc:17788]	.
																		MAP3K8	2.02218	2.09856	0.000721064	0.00963889	1326	3240987:3241049:3241064:3241068:3241076:3241078:3241080	mitogen-activated protein kinase kinase kinase 8 [Source:HGNC Symbol;Acc:6860]	-								WBP1	-1.56804	2.96031	1.16426e-06	1.92118e-05	23559	#N/A	WW domain binding protein 1 [Source:HGNC Symbol;Acc:12737]	.
																		SLC16A6	2.02194	0.948128	0.000342468	0.00532438	9120	3731455:3731460:3731466:3731469:3731477:3768412	solute carrier family 16, member 6 [Source:HGNC Symbol;Acc:10927]	-								MYLIP	-1.57936	1.42242	4.59476e-05	0.000465378	29116	2896484	myosin regulatory light chain interacting protein [Source:HGNC Symbol;Acc:21155]	.
																		RFC4	2.01872	3.92035	2.04312e-05	0.000486156	5984	2709486:2709533:2709547:2709578	replication factor C (activator 1) 4, 37kDa [Source:HGNC Symbol;Acc:9972]	-								RASA4DP	-1.58207	1.71144	5.79095e-05	0.000569376	ENSG00000233297	#N/A	RAS p21 protein activator 4CD, pseudogene [Source:HGNC Symbol;Acc:44226]	.
																		SSX2IP	2.01871	3.87428	7.03252e-08	3.62119e-06	117178	2420521:2420590	synovial sarcoma, X breakpoint 2 interacting protein [Source:HGNC Symbol;Acc:16509]	-								OAS2	-1.58574	2.32297	6.27231e-07	1.0944e-05	4939	3432514:3432553	2'-5'-oligoadenylate synthetase 2, 69/71kDa [Source:HGNC Symbol;Acc:8087]	.
																		MCM4	2.01758	6.52582	3.54428e-08	2.00993e-06	4173	3097152	minichromosome maintenance complex component 4 [Source:HGNC Symbol;Acc:6947]	-								DMPK	-1.59157	8.45604	7.00654e-12	3.09645e-10	1760	3865635	dystrophia myotonica-protein kinase [Source:HGNC Symbol;Acc:2933]	.
																		ARHGEF16	2.01508	2.55393	9.64008e-05	0.00183034	27237	2317246	Rho guanine nucleotide exchange factor (GEF) 16 [Source:HGNC Symbol;Acc:15515]	-								RASA4	-1.59279	2.57299	2.05719e-06	3.13164e-05	100271927	3065031:3065038:3065040:3065085:3065087:3065100:3065244:3065303:3065305:3065323:3065327:3065331:3065335:3065338:3065349:3065351:3065354:3065363:3065365:3065369:3065371:3065373:3065375:3065377	RAS p21 protein activator 4 [Source:HGNC Symbol;Acc:23181]	.
																		RP11-421F16.3	2.01485	3.74741	1.06131e-06	3.84852e-05	ENSG00000247903	#N/A	0	-								METTL7A	-1.59424	0.753212	0.000854751	0.00547487	25840	3414739	methyltransferase like 7A [Source:HGNC Symbol;Acc:24550]	.
																		THRB	2.01227	1.56178	0.000367639	0.00564078	7068	2666147:2666233:2666247:2666249:2666261:2666272:2666314:2666347:2666356:2666378	thyroid hormone receptor, beta [Source:HGNC Symbol;Acc:11799]	-								AR	-1.59637	2.03245	3.37833e-06	4.82101e-05	367	3979912:3980007	androgen receptor [Source:HGNC Symbol;Acc:644]	.
																		GPR125	2.01167	4.06609	3.08967e-07	1.33386e-05	166647	2763278:2763353:2763369:3799270:3799315:3799326:3799332:3799351:3799353:3799355:3799357:3799359:3799370:3799382:3799388:3799394	G protein-coupled receptor 125 [Source:HGNC Symbol;Acc:13839]	-								TLL2	-1.59826	1.8547	4.35969e-06	6.01968e-05	7093	3301800	tolloid-like 2 [Source:HGNC Symbol;Acc:11844]	.
																		DCTPP1	2.01067	5.41424	6.1004e-07	2.37971e-05	79077	3687789	dCTP pyrophosphatase 1 [Source:HGNC Symbol;Acc:28777]	-								FZD2	-1.60101	5.85708	1.87161e-19	2.21336e-17	2535	3723005:3723020:3723035	frizzled family receptor 2 [Source:HGNC Symbol;Acc:4040]	.
																		ACTC1	2.00903	3.05902	0.00155271	0.0173658	70	3617719	actin, alpha, cardiac muscle 1 [Source:HGNC Symbol;Acc:143]	-								PLCH2	-1.60369	7.41686	1.96222e-09	5.58162e-08	9651	2316605:2316733	phospholipase C, eta 2 [Source:HGNC Symbol;Acc:29037]	.
																		PCBP3	2.00674	3.14828	5.22185e-05	0.00108772	54039	3924254:3924355:3924357:3924363:3924366:3924368	poly(rC) binding protein 3 [Source:HGNC Symbol;Acc:8651]	-								PBX1	-1.60384	2.2714	1.63356e-06	2.57579e-05	5087	2364677:2364827:2364873:2364875:2364881:2364889:2364897:2364899:2364901:2364903:2364905:2364935:2365031:2365049:2365059	pre-B-cell leukemia homeobox 1 [Source:HGNC Symbol;Acc:8632]	.
																		CDC25A	2.0061	3.51447	2.09373e-05	0.000496365	993	2673085:2673109:2673123:2673125:2673130	cell division cycle 25A [Source:HGNC Symbol;Acc:1725]	-								ITGA7	-1.60402	8.59402	3.8404e-06	5.396e-05	3679	3457101	integrin, alpha 7 [Source:HGNC Symbol;Acc:6143]	.
																		NTNG1	2.00533	0.968343	0.000671239	0.00910601	22854	2349863:2349985	netrin G1 [Source:HGNC Symbol;Acc:23319]	-								LRP4	-1.60434	2.18686	3.7849e-06	5.32388e-05	4038	3371814	low density lipoprotein receptor-related protein 4 [Source:HGNC Symbol;Acc:6696]	.
																		FZD3	2.003	0.478663	0.00083532	0.0107746	7976	3091746:3091784:3091793	frizzled family receptor 3 [Source:HGNC Symbol;Acc:4041]	-								ADAMTS14	-1.6071	7.05265	6.5342e-09	1.68937e-07	140766	3250806:3250857:3250859	ADAM metallopeptidase with thrombospondin type 1 motif, 14 [Source:HGNC Symbol;Acc:14899]	.
																		OAS3	2.00137	4.78998	1.18606e-06	4.21773e-05	4940	3432467	2'-5'-oligoadenylate synthetase 3, 100kDa [Source:HGNC Symbol;Acc:8088]	-								TSPAN1	-1.60812	1.13388	0.000513188	0.00359936	10103	2334602	tetraspanin 1 [Source:HGNC Symbol;Acc:20657]	.
																		JAM2	2.00033	4.40961	9.39686e-05	0.00179474	58494	3916527	junctional adhesion molecule 2 [Source:HGNC Symbol;Acc:14686]	-								ZNF587	-1.60989	0.0596097	0.00151462	0.00869428	84914	3843566:3843660:3843662:3843672:3843677	zinc finger protein 587 [Source:HGNC Symbol;Acc:30955]	.
																		ADAMTS9	2.00021	1.13528	0.00225616	0.0232685	56999	2680046:2680189:2680211:2680217:2680271	ADAM metallopeptidase with thrombospondin type 1 motif, 9 [Source:HGNC Symbol;Acc:13202]	-								MMP19	-1.61361	1.87216	0.000277892	0.0021589	4327	3416996:3457275	matrix metallopeptidase 19 [Source:HGNC Symbol;Acc:7165]	.
																		SNCA	1.99957	0.0534628	0.00234151	0.0238656	6622	2777714:2777768:2777784:2777800:2777818:2777823:2777831:3468049:3468055	synuclein, alpha (non A4 component of amyloid precursor) [Source:HGNC Symbol;Acc:11138]	-								GLT8D2	-1.61541	3.51372	8.73696e-08	1.83232e-06	83468	3468888	glycosyltransferase 8 domain containing 2 [Source:HGNC Symbol;Acc:24890]	.
																		BRI3BP	1.99654	4.80675	8.61605e-09	5.86849e-07	140707	3436544	BRI3 binding protein [Source:HGNC Symbol;Acc:14251]	-								MYLK	-1.61829	8.51228	4.43565e-12	2.02329e-10	4638	2683092:2683094:2683098:2683102:2692443:2692445:2692447	myosin light chain kinase [Source:HGNC Symbol;Acc:7590]	.
																		YPEL1	1.9938	0.61945	0.00856202	0.06266	29799	3954206	yippee-like 1 (Drosophila) [Source:HGNC Symbol;Acc:12845]	-								ADIRF	-1.6193	3.46379	4.24973e-07	7.60189e-06	10974	3256192	adipogenesis regulatory factor [Source:HGNC Symbol;Acc:24043]	.
																		LRRN3	1.99251	1.37376	0.00148612	0.0167814	54674	3019158:3019198:3019218:3019226:3019230:3019256:3019281:3019368	leucine rich repeat neuronal 3 [Source:HGNC Symbol;Acc:17200]	-								TMEM130	-1.61975	0.0176104	0.00196251	0.0106933	222865	3063035	transmembrane protein 130 [Source:HGNC Symbol;Acc:25429]	.
																		C17orf58	1.99226	3.98235	4.76107e-07	1.92129e-05	284018	3723881:3768280:3768295:3768299	chromosome 17 open reading frame 58 [Source:HGNC Symbol;Acc:27568]	-								RPSAP58	-1.61993	2.01443	0.00297707	0.0150408	ENSG00000205246	2440109:3461267	ribosomal protein SA pseudogene 58 [Source:HGNC Symbol;Acc:36809]	.
																		LRRCC1	1.99143	2.00531	0.00146965	0.016698	85444	3105430	leucine rich repeat and coiled-coil centrosomal protein 1 [Source:HGNC Symbol;Acc:29373]	-								RAB30	-1.62074	4.74638	1.91836e-11	7.87823e-10	27314	3384321:3384364:3384379:3384417:3384459:3384467	RAB30, member RAS oncogene family [Source:HGNC Symbol;Acc:9770]	.
																		CRNDE	1.99119	2.34934	0.000524173	0.00754774	643911	#N/A	colorectal neoplasia differentially expressed (non-protein coding) [Source:HGNC Symbol;Acc:37078]	-								C1QTNF6	-1.62313	2.11754	2.38429e-06	3.57e-05	114904	3960005	C1q and tumor necrosis factor related protein 6 [Source:HGNC Symbol;Acc:14343]	.
																		ARHGAP20	1.98685	2.64405	1.4759e-05	0.000369636	57569	3390641:3390712	Rho GTPase activating protein 20 [Source:HGNC Symbol;Acc:18357]	-								ZNF664	-1.63077	4.28139	2.44932e-12	1.16726e-10	144348	3436236:3436308	zinc finger protein 664 [Source:HGNC Symbol;Acc:25406]	.
																		ABLIM1	1.98656	4.3408	4.24187e-09	3.10259e-07	3983	3307939:3308120:3308171:3308173:3308196	actin binding LIM protein 1 [Source:HGNC Symbol;Acc:78]	-								IL34	-1.63588	1.16252	8.07852e-05	0.000755336	146433	3667332	interleukin 34 [Source:HGNC Symbol;Acc:28529]	.
																		POU6F1	1.98379	2.64634	1.94569e-05	0.000466422	5463	3454755	POU class 6 homeobox 1 [Source:HGNC Symbol;Acc:9224]	-								PTCH1	-1.63657	0.741932	0.000150092	0.00128569	5727	3215851:3215936:3215960:4051849:4051906:4051908:4051918	patched 1 [Source:HGNC Symbol;Acc:9585]	.
																		SLBP	1.97938	6.54926	3.13585e-08	1.80214e-06	7884	2757319	stem-loop binding protein [Source:HGNC Symbol;Acc:10904]	-								SHROOM2	-1.63754	3.38524	3.13269e-08	7.27468e-07	357	3968303:3968374:3968393:3968395	shroom family member 2 [Source:HGNC Symbol;Acc:630]	.
																		KIAA1522	1.97828	4.59699	2.44996e-08	1.46174e-06	57648	2329041	KIAA1522 [Source:HGNC Symbol;Acc:29301]	-								RASGRP2	-1.64302	3.63532	8.6843e-10	2.60366e-08	10235	3376976	RAS guanyl releasing protein 2 (calcium and DAG-regulated) [Source:HGNC Symbol;Acc:9879]	.
																		STXBP6	1.9781	3.84795	5.67082e-07	2.2531e-05	29091	3558418	syntaxin binding protein 6 (amisyn) [Source:HGNC Symbol;Acc:19666]	-								LDB3	-1.65204	2.9766	4.97814e-07	8.75768e-06	11155	3255972:3256066	LIM domain binding 3 [Source:HGNC Symbol;Acc:15710]	.
																		SLC43A1	1.96919	3.23602	8.18738e-06	0.000221887	8501	3373893	solute carrier family 43 (amino acid system L transporter), member 1 [Source:HGNC Symbol;Acc:9225]	-								RGS14	-1.65314	2.10755	8.54898e-06	0.000108753	10636	2843091	regulator of G-protein signaling 14 [Source:HGNC Symbol;Acc:9996]	.
																		RASGRP3	1.96457	1.07725	0.00396418	0.0354768	25780	2476671	RAS guanyl releasing protein 3 (calcium and DAG-regulated) [Source:HGNC Symbol;Acc:14545]	-								ESAM	-1.65315	2.36061	2.69405e-05	0.000291103	90952	3354271:3354280:3354289:3396107	endothelial cell adhesion molecule [Source:HGNC Symbol;Acc:17474]	.
																		S1PR3	1.96453	4.58812	1.61064e-07	7.53954e-06	1903	#N/A	sphingosine-1-phosphate receptor 3 [Source:HGNC Symbol;Acc:3167]	-								RAG1	-1.6596	-0.161418	0.00174489	0.00972751	5896	3327143	recombination activating gene 1 [Source:HGNC Symbol;Acc:9831]	.
																		MFI2	1.96413	4.06521	0.00232142	0.0237549	4241	2713111:2713189	antigen p97 (melanoma associated) identified by monoclonal antibodies 133.2 and 96.5 [Source:HGNC Symbol;Acc:7037]	-								LINC00087	-1.66628	0.613245	0.000350069	0.00261597	644596	4022956	long intergenic non-protein coding RNA 87 [Source:HGNC Symbol;Acc:34500]	.
																		IL21R	1.9623	0.543769	0.00196529	0.0208224	50615	3654227	interleukin 21 receptor [Source:HGNC Symbol;Acc:6006]	-								ADRA2C	-1.66646	0.474193	0.000270174	0.00211198	152	2716328	adrenoceptor alpha 2C [Source:HGNC Symbol;Acc:283]	.
																		SLC3A2	1.96186	7.48723	1.84458e-07	8.42031e-06	6520	3333711:3333756:3333809	solute carrier family 3 (amino acid transporter heavy chain), member 2 [Source:HGNC Symbol;Acc:11026]	-								RAB37	-1.66696	0.330586	0.000775985	0.0050721	326624	3734413	RAB37, member RAS oncogene family [Source:HGNC Symbol;Acc:30268]	.
																		ABCA8	1.95944	0.653664	0.000889656	0.0113729	10351	3768627:3768701	ATP-binding cassette, sub-family A (ABC1), member 8 [Source:HGNC Symbol;Acc:38]	-								MAOA	-1.66728	1.1398	0.00124232	0.00738776	4128	3975227:4055661:4055687:4055707	monoamine oxidase A [Source:HGNC Symbol;Acc:6833]	.
																		CASKIN1	1.95497	-0.205828	0.00386553	0.0349691	57524	3676557	CASK interacting protein 1 [Source:HGNC Symbol;Acc:20879]	-								TRPV2	-1.6694	6.00112	1.45045e-14	9.45158e-13	51393	3712062	transient receptor potential cation channel, subfamily V, member 2 [Source:HGNC Symbol;Acc:18082]	.
																		ICOSLG	1.9549	3.86191	5.77697e-06	0.000163804	23308	3934407:3934435	inducible T-cell co-stimulator ligand [Source:HGNC Symbol;Acc:17087]	-								RP11-347C12.3	-1.67344	1.18197	0.00028966	0.00223537	101929849	#N/A	Uncharacterized protein [Source:UniProtKB/TrEMBL;Acc:F8VWA3]	.
																		ZNRF3	1.95228	2.81646	9.61235e-06	0.000254609	84133	3941683	zinc and ring finger 3 [Source:HGNC Symbol;Acc:18126]	-								METTL7B	-1.67749	0.108968	0.00102816	0.00634993	196410	3416895:3416907	methyltransferase like 7B [Source:HGNC Symbol;Acc:28276]	.
																		C5	1.95064	1.48901	0.000243824	0.00403438	727	3223776:3223856	complement component 5 [Source:HGNC Symbol;Acc:1331]	-								SEMA6D	-1.68189	0.919439	0.00189007	0.0103964	80031	3592755:3592912:3592929:3592932:3592945	sema domain, transmembrane domain (TM), and cytoplasmic domain, (semaphorin) 6D [Source:HGNC Symbol;Acc:16770]	.
																		TFRC	1.95046	7.68205	5.56567e-07	2.22506e-05	7037	2712632	transferrin receptor [Source:HGNC Symbol;Acc:11763]	-								RP11-400K9.4	-1.68263	3.08458	3.69784e-06	5.22854e-05	ENSG00000237807	#N/A	0	.
																		PARM1	1.94963	3.30042	1.80416e-05	0.000439955	25849	2731636:2731674:2731691:2731718:2731731	prostate androgen-regulated mucin-like protein 1 [Source:HGNC Symbol;Acc:24536]	-								PLEKHB1	-1.68314	-0.216883	0.0016085	0.00910628	58473	3339971	pleckstrin homology domain containing, family B (evectins) member 1 [Source:HGNC Symbol;Acc:19079]	.
																		PCOLCE2	1.94884	3.7321	0.000265838	0.00434833	26577	2698996:2699043	procollagen C-endopeptidase enhancer 2 [Source:HGNC Symbol;Acc:8739]	-								GCNT4	-1.68649	3.5056	2.09204e-11	8.50942e-10	51301	2862839:2862841:2862855:2862859:2862864:2862868:2862872:2862877:2862886:2862890:2862894:2862896:2862898:2862904:2862907	glucosaminyl (N-acetyl) transferase 4, core 2 [Source:HGNC Symbol;Acc:17973]	.
																		DSN1	1.94878	4.40191	2.64613e-06	8.55871e-05	79980	3904566	DSN1, MIS12 kinetochore complex component [Source:HGNC Symbol;Acc:16165]	-								UACA	-1.68962	8.50863	1.40221e-15	1.0597e-13	55075	3631394:3631397:3631474:3631486	uveal autoantigen with coiled-coil domains and ankyrin repeats [Source:HGNC Symbol;Acc:15947]	.
																		KLF10	1.94808	5.76822	5.6578e-10	5.05783e-08	7071	2797598:2797631:2797646:2797672:2797674:2797686:2797708:3147508:3147576:3147578	Kruppel-like factor 10 [Source:HGNC Symbol;Acc:11810]	-								APOBEC3F	-1.6939	0.705361	9.88523e-05	0.000905048	200316	3945614:3945641:3945643	apolipoprotein B mRNA editing enzyme, catalytic polypeptide-like 3F [Source:HGNC Symbol;Acc:17356]	.
																		CKMT2-AS1	1.94736	0.331316	0.00371949	0.0339581	100131067	#N/A	CKMT2 antisense RNA 1 [Source:HGNC Symbol;Acc:48997]	-								CCRL2	-1.70034	-0.063575	0.000987582	0.00614089	9034	2620869:4047185	chemokine (C-C motif) receptor-like 2 [Source:HGNC Symbol;Acc:1612]	.
																		PIM1	1.94659	2.96904	1.29316e-05	0.000330951	5292	2905404	pim-1 oncogene [Source:HGNC Symbol;Acc:8986]	-								APOL1	-1.70461	3.87003	1.66763e-11	6.98325e-10	8542	3944404:3944457:3944503:3944517:3944523	apolipoprotein L, 1 [Source:HGNC Symbol;Acc:618]	.
																		FAM84B	1.94573	2.16809	0.000267945	0.00437723	157638	3152558:3152596:3152632:3152662:3152677:3152724:3152730:3152733:3152752:3152768:3152791:3152809:3152812:3152838:3152841:3152853:3152926:3152944:3152976	family with sequence similarity 84, member B [Source:HGNC Symbol;Acc:24166]	-								GXYLT2	-1.70528	1.03944	2.70152e-05	0.000291663	727936	#N/A	glucoside xylosyltransferase 2 [Source:HGNC Symbol;Acc:33383]	.
																		EFCAB4A	1.94248	0.525738	0.0051437	0.0432241	283229	3316311	EF-hand calcium binding domain 4A [Source:HGNC Symbol;Acc:28703]	-								SEMA7A	-1.71041	5.74246	1.02354e-16	8.89295e-15	8482	3632907	semaphorin 7A, GPI membrane anchor (John Milton Hagen blood group) [Source:HGNC Symbol;Acc:10741]	.
																		C10orf32-ASMT	1.9424	2.22981	0.00224716	0.0231978	119032	#N/A	C10orf32-ASMT readthrough (NMD candidate) [Source:HGNC Symbol;Acc:49183]	-								GBP1	-1.71698	6.70494	2.6349e-14	1.61793e-12	2633	2345849:2345861:2345870:2345872:2345878:2421883	guanylate binding protein 1, interferon-inducible [Source:HGNC Symbol;Acc:4182]	.
																		ADAMTS4	1.94024	4.69927	2.30276e-09	1.77505e-07	9507	2440700	ADAM metallopeptidase with thrombospondin type 1 motif, 4 [Source:HGNC Symbol;Acc:220]	-								SERPINB7	-1.71897	1.60855	1.31793e-05	0.000160158	8710	3791896	serpin peptidase inhibitor, clade B (ovalbumin), member 7 [Source:HGNC Symbol;Acc:13902]	.
																		PLCE1	1.93853	2.08829	6.54309e-05	0.00131806	51196	3258477	phospholipase C, epsilon 1 [Source:HGNC Symbol;Acc:17175]	-								CATSPER1	-1.71996	0.604369	0.000282343	0.00218816	117144	3378043:3378068	cation channel, sperm associated 1 [Source:HGNC Symbol;Acc:17116]	.
																		UHRF1BP1	1.93428	4.7937	5.85649e-08	3.10249e-06	54887	2904270	UHRF1 binding protein 1 [Source:HGNC Symbol;Acc:21216]	-								PTGIR	-1.72077	2.79286	7.86934e-08	1.67512e-06	5739	3866094	prostaglandin I2 (prostacyclin) receptor (IP) [Source:HGNC Symbol;Acc:9602]	.
																		GMNN	1.93411	4.86529	2.33161e-06	7.67643e-05	51053	2898597:2898635:2898639:2898656	geminin, DNA replication inhibitor [Source:HGNC Symbol;Acc:17493]	-								ITIH3	-1.72592	2.33995	1.05646e-05	0.00013164	3699	2624178:2624228:2624230:2624232:2624235:2624255:2624271:2624279	inter-alpha-trypsin inhibitor heavy chain 3 [Source:HGNC Symbol;Acc:6168]	.
																		CRIP1_2	1.92936	2.25506	0.00599125	0.0483848	#N/A	#N/A	#N/A	-								TENC1	-1.72809	5.09963	6.30341e-20	7.89286e-18	23371	3415668	tensin like C1 domain containing phosphatase (tensin 2) [Source:HGNC Symbol;Acc:19737]	.
																		IGFBP3	1.92856	7.50499	2.7348e-08	1.60023e-06	3486	3049292:3049314:3049331	insulin-like growth factor binding protein 3 [Source:HGNC Symbol;Acc:5472]	-								AP000330.8	-1.73061	1.0605	2.57218e-05	0.000280546	100506385	#N/A	0	.
																		MTAP	1.92756	3.73895	5.7274e-06	0.000163427	4507	3164914:3164999:3165013:3165021:3165025:3165035:3165049	methylthioadenosine phosphorylase [Source:HGNC Symbol;Acc:7413]	-								CNN2	-1.74579	8.33681	1.06885e-15	8.17448e-14	1265	3815399	calponin 2 [Source:HGNC Symbol;Acc:2156]	.
																		EZR	1.92423	7.25354	5.72998e-07	2.26264e-05	7430	2634422:2634443:2634447:2634471:2634483:2981912:2981972:2981974	ezrin [Source:HGNC Symbol;Acc:12691]	-								AJAP1	-1.74711	4.61936	6.77481e-09	1.74451e-07	55966	2317686:2317884:2317896:2317922:2317930:2317932:2317952:2317954:2317962:2318072	adherens junctions associated protein 1 [Source:HGNC Symbol;Acc:30801]	.
																		ZDHHC14	1.92275	4.02938	1.56134e-06	5.403e-05	79683	2933175:2933291:2933295:2933302:2933306	zinc finger, DHHC-type containing 14 [Source:HGNC Symbol;Acc:20341]	-								F2R	-1.75896	4.87229	5.15211e-18	5.22244e-16	2149	2816459:2816485:2816489	coagulation factor II (thrombin) receptor [Source:HGNC Symbol;Acc:3537]	.
																		LTBP1	1.92095	5.81165	2.97636e-05	0.000674554	4052	2476510	latent transforming growth factor beta binding protein 1 [Source:HGNC Symbol;Acc:6714]	-								C1orf54	-1.7616	4.08358	7.7057e-14	4.55635e-12	79630	2358117	chromosome 1 open reading frame 54 [Source:HGNC Symbol;Acc:26258]	.
																		DTL	1.91973	4.2944	3.84018e-07	1.61025e-05	51514	2378937:2379002	denticleless E3 ubiquitin protein ligase homolog (Drosophila) [Source:HGNC Symbol;Acc:30288]	-								ZNF365	-1.77864	1.38573	4.82572e-06	6.59189e-05	22891	3248661:3248786	zinc finger protein 365 [Source:HGNC Symbol;Acc:18194]	.
																		RORA	1.91895	3.56254	5.74901e-07	2.26321e-05	6095	3627422:3627650:3627673:3627699:3627708:3627740:3627745:3627770:3627791:3627793:3627795:3627803:3627805:3627819:3627824:3627870	RAR-related orphan receptor A [Source:HGNC Symbol;Acc:10258]	-								CTC-296K1.4	-1.77952	0.463767	0.000149295	0.00127973	ENSG00000267405	#N/A	0	.
																		FAM105A	1.91641	1.33155	0.00053996	0.00769991	54491	2802696:2802720	family with sequence similarity 105, member A [Source:HGNC Symbol;Acc:25629]	-								TMEM173	-1.78006	5.77113	6.20472e-21	8.80518e-19	340061	2877990:2878011	transmembrane protein 173 [Source:HGNC Symbol;Acc:27962]	.
																		RP11-1149O23.3	1.9142	-0.157162	0.00513892	0.0432241	389641	#N/A	0	-								PGF	-1.78374	5.55632	2.40128e-10	8.04965e-09	5228	3572209	placental growth factor [Source:HGNC Symbol;Acc:8893]	.
																		POLD3	1.91391	3.81384	3.41171e-07	1.46135e-05	10714	3340269:3340309	polymerase (DNA-directed), delta 3, accessory subunit [Source:HGNC Symbol;Acc:20932]	-								HOPX	-1.78901	0.93209	1.6232e-05	0.000192186	84525	2770305	HOP homeobox [Source:HGNC Symbol;Acc:24961]	.
																		GGCT	1.91342	5.24089	3.09348e-06	9.85701e-05	79017	2867860:3044129	gamma-glutamylcyclotransferase [Source:HGNC Symbol;Acc:21705]	-								TM4SF1	-1.79109	8.48451	1.88529e-14	1.19203e-12	4071	2700365	transmembrane 4 L six family member 1 [Source:HGNC Symbol;Acc:11853]	.
																		RUNDC3B	1.91291	0.85963	0.000975872	0.0122256	154661	3011409:3011446	RUN domain containing 3B [Source:HGNC Symbol;Acc:30286]	-								RCAN2	-1.79729	1.77607	5.39267e-06	7.25766e-05	10231	2955691:2955756	regulator of calcineurin 2 [Source:HGNC Symbol;Acc:3041]	.
																		EMP2	1.90932	6.02609	3.5015e-09	2.60548e-07	2013	3679959	epithelial membrane protein 2 [Source:HGNC Symbol;Acc:3334]	-								CLEC3B	-1.79886	1.95362	1.88789e-05	0.000217423	7123	2620448:2620473:2620476:2620500	C-type lectin domain family 3, member B [Source:HGNC Symbol;Acc:11891]	.
																		ARG2	1.90883	4.41844	7.77811e-06	0.000213038	384	3541383	arginase 2 [Source:HGNC Symbol;Acc:664]	-								HEPH	-1.80606	3.89222	1.41711e-14	9.28169e-13	9843	3979762	hephaestin [Source:HGNC Symbol;Acc:4866]	.
																		SLC16A1	1.90706	6.71659	1.55498e-08	9.76452e-07	6566	2428501:2428540:2428553:2428564:2428568:2428577:2428592:2428595:2428597:2428606	solute carrier family 16 (monocarboxylate transporter), member 1 [Source:HGNC Symbol;Acc:10922]	-								NQO1	-1.81472	8.58266	3.13613e-09	8.54044e-08	1728	3696666	NAD(P)H dehydrogenase, quinone 1 [Source:HGNC Symbol;Acc:2874]	.
																		GPT2	1.90463	6.16957	1.99167e-08	1.22673e-06	84706	3658980	glutamic pyruvate transaminase (alanine aminotransferase) 2 [Source:HGNC Symbol;Acc:18062]	-								SUSD2	-1.81887	4.783	9.41745e-12	4.0635e-10	56241	3938050:3938091:3939875:3953437:3953439:3953445	sushi domain containing 2 [Source:HGNC Symbol;Acc:30667]	.
																		SPAG1	1.90354	2.59817	0.000339724	0.00530092	6674	3109201:3109282:3109306:3109312:3109347:3109369	sperm associated antigen 1 [Source:HGNC Symbol;Acc:11212]	-								SHANK1	-1.82475	2.47205	8.72649e-08	1.83232e-06	50944	3868587	SH3 and multiple ankyrin repeat domains 1 [Source:HGNC Symbol;Acc:15474]	.
																		ERRFI1	1.90337	6.47793	1.32743e-07	6.33243e-06	54206	2395177	ERBB receptor feedback inhibitor 1 [Source:HGNC Symbol;Acc:18185]	-								CTD-2536I1.1	-1.82604	0.394829	0.000142031	0.00122901	400456	#N/A	0	.
																		EMILIN2	1.90318	1.65668	0.00578558	0.0473175	84034	3776279:3776382:3776416	elastin microfibril interfacer 2 [Source:HGNC Symbol;Acc:19881]	-								MYO18A	-1.82973	5.57175	5.58533e-24	9.63998e-22	399687	3751323:3751440:3751443	myosin XVIIIA [Source:HGNC Symbol;Acc:31104]	.
																		AC159540.2	1.9027	0.691753	0.00756415	0.0573121	ENSG00000241481	#N/A	0	-								FAM131B	-1.84383	3.33339	5.07496e-10	1.58659e-08	9715	3077273	family with sequence similarity 131, member B [Source:HGNC Symbol;Acc:22202]	.
																		RAB27A	1.90247	4.30606	8.5e-07	3.16244e-05	5873	3625271:3625311	RAB27A, member RAS oncogene family [Source:HGNC Symbol;Acc:9766]	-								MGAT3	-1.8578	3.28491	5.29271e-10	1.64473e-08	4248	3945863	mannosyl (beta-1,4-)-glycoprotein beta-1,4-N-acetylglucosaminyltransferase [Source:HGNC Symbol;Acc:7046]	.
																		TMEM194A	1.90174	4.7498	7.51749e-09	5.23095e-07	23306	3458299	transmembrane protein 194A [Source:HGNC Symbol;Acc:29001]	-								APOL3	-1.86033	3.70628	1.81821e-11	7.49103e-10	80833	3959350	apolipoprotein L, 3 [Source:HGNC Symbol;Acc:14868]	.
																		PALM2	1.89852	-0.0119873	0.00450564	0.039143	114299	#N/A	paralemmin 2 [Source:HGNC Symbol;Acc:15845]	-								DNASE1L1	-1.86242	3.505	2.85964e-11	1.14135e-09	1774	4027300:4027302:4027324:4027329	deoxyribonuclease I-like 1 [Source:HGNC Symbol;Acc:2957]	.
																		CCL28	1.89717	1.36609	0.000460539	0.00679098	56477	2855542	chemokine (C-C motif) ligand 28 [Source:HGNC Symbol;Acc:17700]	-								TMC4	-1.87882	2.12353	1.05464e-07	2.16906e-06	147798	3870533	transmembrane channel-like 4 [Source:HGNC Symbol;Acc:22998]	.
																		AC159540.1	1.89589	2.50869	0.0353711	0.166605	100506123	#N/A	0	-								RP11-863P13.3	-1.8832	0.258009	0.000303501	0.00232672	ENSG00000261327	#N/A	0	.
																		GK	1.89379	3.2942	5.36766e-06	0.000155276	2710	2783510:2783527:2783534:2783536:2783538:2783540:2783542:2783544:2783546:2783559:2783561:2783563:2792459:3972929:3973024	glycerol kinase [Source:HGNC Symbol;Acc:4289]	-								ADAMTSL1	-1.89154	3.7363	6.47354e-12	2.89091e-10	92949	3163982:3164084:3164086:3164148	ADAMTS-like 1 [Source:HGNC Symbol;Acc:14632]	.
																		OASL	1.89187	0.836159	0.00348289	0.0322133	8638	3474831:3474847	2'-5'-oligoadenylate synthetase-like [Source:HGNC Symbol;Acc:8090]	-								IGFN1	-1.89331	4.83717	0.000177249	0.00147769	91156	2374544:2374599	immunoglobulin-like and fibronectin type III domain containing 1 [Source:HGNC Symbol;Acc:24607]	.
																		TMPO	1.89051	6.17752	1.77566e-07	8.16361e-06	7112	3427767:3427818	thymopoietin [Source:HGNC Symbol;Acc:11875]	-								MYOM1	-1.90484	1.50941	8.60136e-07	1.45892e-05	8736	3796428:3796546:3796549:3796551:3796553:3796567:3796592:3796611	myomesin 1 [Source:HGNC Symbol;Acc:7613]	.
																		XYLT1	1.88811	0.21914	0.00392202	0.0353064	64131	3682445:3682574:3682641:3682666	xylosyltransferase I [Source:HGNC Symbol;Acc:15516]	-								HRCT1	-1.90587	0.550754	2.8436e-05	0.000304941	646962	3168255:3168262:3168279:3168286	histidine rich carboxyl terminus 1 [Source:HGNC Symbol;Acc:33872]	.
																		MMRN2	1.88154	-0.183293	0.00586495	0.0476638	79812	3298924	multimerin 2 [Source:HGNC Symbol;Acc:19888]	-								HIST1H3D	-1.90635	-0.0621655	0.000309827	0.00236245	8968	2946324	histone cluster 1, H3d [Source:HGNC Symbol;Acc:4767]	.
																		CRIP1_1	1.88135	1.37606	0.00234779	0.0239107	#N/A	#N/A	#N/A	-								UNC5C	-1.91224	1.71876	6.97527e-07	1.20552e-05	8633	2778440:2778582	unc-5 homolog C (C. elegans) [Source:HGNC Symbol;Acc:12569]	.
																		MAMDC4	1.88122	3.06668	0.00158403	0.017609	158056	3194832	MAM domain containing 4 [Source:HGNC Symbol;Acc:24083]	-								RAC2	-1.91615	1.98037	8.70267e-07	1.47414e-05	5880	3960061:3960088:3960095	ras-related C3 botulinum toxin substrate 2 (rho family, small GTP binding protein Rac2) [Source:HGNC Symbol;Acc:9802]	.
																		PROSER2	1.8807	1.65502	0.00131568	0.015383	254427	3235293:3235344	proline and serine-rich protein 2 [Source:HGNC Symbol;Acc:23728]	-								SLC40A1	-1.91628	-0.218522	0.00038283	0.00282467	30061	2591837:2591904	solute carrier family 40 (iron-regulated transporter), member 1 [Source:HGNC Symbol;Acc:10909]	.
																		CDK2	1.8806	5.78819	3.93577e-09	2.89515e-07	1017	3417146	cyclin-dependent kinase 2 [Source:HGNC Symbol;Acc:1771]	-								SATB1	-1.91643	0.459969	7.77589e-05	0.000730248	6304	2665199:2665302:2665313:2665321:2665340:2665346:2665367:2665381	SATB homeobox 1 [Source:HGNC Symbol;Acc:10541]	.
																		NR4A1	1.8791	3.88131	4.38171e-06	0.000132719	3164	3415229	nuclear receptor subfamily 4, group A, member 1 [Source:HGNC Symbol;Acc:7980]	-								TMEM132B	-1.9177	0.0126504	0.000274417	0.00213841	114795	3436666:3436744:3436779:3436851:3436869:3436888:3436900:3436914:3437169:3437238:3437250:3437267:3437312:3437319:3437329	transmembrane protein 132B [Source:HGNC Symbol;Acc:29397]	.
																		RBL1_1	1.87887	3.74265	3.56706e-07	1.51547e-05	#N/A	#N/A	#N/A	-								RGN	-1.93152	0.415325	5.71917e-05	0.000564492	9104	3975935:3975960:3975970:3975973:3975978:3975981	regucalcin [Source:HGNC Symbol;Acc:9989]	.
																		CENPK	1.8786	3.36248	0.000121119	0.00222738	64105	2859667	centromere protein K [Source:HGNC Symbol;Acc:29479]	-								PLAC9	-1.93535	3.23626	2.47535e-11	9.94186e-10	219348	3254367	placenta-specific 9 [Source:HGNC Symbol;Acc:19255]	.
																		CTH	1.87827	2.97258	3.00301e-05	0.000679399	1491	2341663	cystathionase (cystathionine gamma-lyase) [Source:HGNC Symbol;Acc:2501]	-								SCG2	-1.93665	0.886804	3.35937e-05	0.000355273	7857	2601230:2601250	secretogranin II [Source:HGNC Symbol;Acc:10575]	.
																		LRRC8B	1.87528	3.31507	4.85461e-05	0.00102113	23507	2345880:2974301:2974312:2974323	leucine rich repeat containing 8 family, member B [Source:HGNC Symbol;Acc:30692]	-								ARHGDIB	-1.94175	4.81879	1.58287e-14	1.02622e-12	397	3445786	Rho GDP dissociation inhibitor (GDI) beta [Source:HGNC Symbol;Acc:679]	.
																		DSCC1	1.87472	2.64571	0.000532604	0.00763499	79075	3150715:3150737	DNA replication and sister chromatid cohesion 1 [Source:HGNC Symbol;Acc:24453]	-								HSPB6	-1.94385	6.59747	1.85517e-19	2.21336e-17	126393	3859946:3859967	heat shock protein, alpha-crystallin-related, B6 [Source:HGNC Symbol;Acc:26511]	.
																		TNFSF9	1.87446	0.436118	0.0026653	0.0262874	8744	3818468:3818487:3818491	tumor necrosis factor (ligand) superfamily, member 9 [Source:HGNC Symbol;Acc:11939]	-								C1R	-1.94695	1.05951	9.40425e-05	0.000866602	715	3442475	complement component 1, r subcomponent [Source:HGNC Symbol;Acc:1246]	.
																		UPP1	1.87389	5.07961	9.26366e-06	0.000246387	7378	3000953	uridine phosphorylase 1 [Source:HGNC Symbol;Acc:12576]	-								CD4	-1.95325	4.69258	1.13705e-16	9.81245e-15	920	3402786	CD4 molecule [Source:HGNC Symbol;Acc:1678]	.
																		CA13	1.87049	0.697499	0.00328077	0.0307442	100507258	3105506:3105530:3105532:3105534:3105536:3105542	carbonic anhydrase XIII [Source:HGNC Symbol;Acc:14914]	-								GPR124	-1.95516	4.45993	2.92966e-18	2.99341e-16	25960	3094334:3094409:3094438	G protein-coupled receptor 124 [Source:HGNC Symbol;Acc:17849]	.
																		CTD-3018O17.3	1.87009	1.45506	0.000976515	0.0122256	ENSG00000269834	#N/A	0	-								ANGPTL2	-1.97971	0.838931	4.55911e-06	6.25445e-05	23452	3225855:3225883:3225908:3225924	angiopoietin-like 2 [Source:HGNC Symbol;Acc:490]	.
																		PKMYT1	1.86567	4.81579	9.17878e-06	0.000244634	9088	3677315	protein kinase, membrane associated tyrosine/threonine 1 [Source:HGNC Symbol;Acc:29650]	-								S100A4	-1.98499	4.52156	4.88899e-16	3.83081e-14	6275	4045598	S100 calcium binding protein A4 [Source:HGNC Symbol;Acc:10494]	.
																		RABGEF1	1.86171	1.67677	0.000389273	0.00589883	27342	3005717:3005810:3005817:3005828:3005883:3005895:3005905:3053785:3057591	RAB guanine nucleotide exchange factor (GEF) 1 [Source:HGNC Symbol;Acc:17676]	-								STON1-GTF2A1L	-1.9871	0.208511	6.37481e-05	0.000613095	286749	2481379:2481459:3690684:3690690:3690708	STON1-GTF2A1L readthrough [Source:HGNC Symbol;Acc:30651]	.
																		ROR1	1.85931	2.54253	6.37899e-05	0.0012871	4919	2339872:2339995	receptor tyrosine kinase-like orphan receptor 1 [Source:HGNC Symbol;Acc:10256]	-								AFAP1L2	-1.98922	3.93824	5.5631e-15	3.77936e-13	84632	3307851	actin filament associated protein 1-like 2 [Source:HGNC Symbol;Acc:25901]	.
																		ARHGEF26	1.85908	0.926607	0.00162305	0.0179343	26084	2648535	Rho guanine nucleotide exchange factor (GEF) 26 [Source:HGNC Symbol;Acc:24490]	-								LYRM9	-1.99152	0.777862	0.00168313	0.00944502	201229	#N/A	LYR motif containing 9 [Source:HGNC Symbol;Acc:27314]	.
																		PITPNC1	1.85265	3.53067	7.35211e-06	0.000202663	26207	3732230:3732358	phosphatidylinositol transfer protein, cytoplasmic 1 [Source:HGNC Symbol;Acc:21045]	-								ESPNL	-1.99405	1.96191	2.96088e-08	6.90079e-07	339768	2534664	espin-like [Source:HGNC Symbol;Acc:27937]	.
																		BVES	1.85093	4.31074	2.05334e-07	9.27461e-06	11149	2967249	blood vessel epicardial substance [Source:HGNC Symbol;Acc:1152]	-								HDAC5	-1.99836	6.32994	1.34743e-23	2.29459e-21	10014	3758845	histone deacetylase 5 [Source:HGNC Symbol;Acc:14068]	.
																		C19orf40	1.85091	1.90733	0.00396575	0.0354768	91442	3829160	chromosome 19 open reading frame 40 [Source:HGNC Symbol;Acc:28467]	-								PREX1	-2.00485	2.91632	1.47844e-09	4.26246e-08	57580	3908631	phosphatidylinositol-3,4,5-trisphosphate-dependent Rac exchange factor 1 [Source:HGNC Symbol;Acc:32594]	.
																		TRIB1	1.84724	2.51863	0.000230961	0.0038713	10221	3115008:3115056:3115074:3115078:3115087:3115101:3115119:3115121:3115144:3115193	tribbles pseudokinase 1 [Source:HGNC Symbol;Acc:16891]	-								LINC00035	-2.00706	0.357629	4.4971e-05	0.000456573	171022	#N/A	long intergenic non-protein coding RNA 35 [Source:HGNC Symbol;Acc:18289]	.
																		SRSF12	1.845	0.00837723	0.00424583	0.0374104	135295	2964049:2964052	serine/arginine-rich splicing factor 12 [Source:HGNC Symbol;Acc:21220]	-								KRTAP4-9	-2.00912	2.02598	4.51974e-08	1.0092e-06	100132386	3721187	keratin associated protein 4-9 [Source:HGNC Symbol;Acc:18910]	.
																		BTG3	1.84376	5.63502	1.80829e-06	6.12583e-05	10950	3926080:3926134	BTG family, member 3 [Source:HGNC Symbol;Acc:1132]	-								KLHL30	-2.01049	3.23997	6.29835e-10	1.94306e-08	377007	2534694	kelch-like family member 30 [Source:HGNC Symbol;Acc:24770]	.
																		PARD6A	1.8429	1.14035	0.00394248	0.035441	50855	3665722	par-6 family cell polarity regulator alpha [Source:HGNC Symbol;Acc:15943]	-								PRELP	-2.01546	2.44435	2.08174e-07	4.02849e-06	5549	4053085	proline/arginine-rich end leucine-rich repeat protein [Source:HGNC Symbol;Acc:9357]	.
																		EXO5	1.84109	3.19976	0.000126722	0.00229536	64789	2331959	exonuclease 5 [Source:HGNC Symbol;Acc:26115]	-								MSTN	-2.01737	0.719156	0.00284453	0.0144743	2660	2591988:2592001	myostatin [Source:HGNC Symbol;Acc:4223]	.
																		RRM2	1.8373	6.30698	5.80854e-05	0.001185	6241	2469252	ribonucleotide reductase M2 [Source:HGNC Symbol;Acc:10452]	-								AC018464.3	-2.01813	0.099566	9.82982e-05	0.000901734	101928036	#N/A	0	.
																		NETO2	1.83471	5.96544	2.08153e-07	9.36906e-06	81831	3690154:3690188:3690190	neuropilin (NRP) and tolloid (TLL)-like 2 [Source:HGNC Symbol;Acc:14644]	-								CADM4	-2.02512	3.77198	1.27313e-10	4.51678e-09	199731	3864519	cell adhesion molecule 4 [Source:HGNC Symbol;Acc:30825]	.
																		DUSP5P1	1.83012	0.597188	0.00385479	0.0348964	574029	#N/A	dual specificity phosphatase 5 pseudogene 1 [Source:HGNC Symbol;Acc:32020]	-								MRPL53	-2.0308	0.956618	4.89443e-06	6.67859e-05	116540	2560141:2560147	mitochondrial ribosomal protein L53 [Source:HGNC Symbol;Acc:16684]	.
																		IQCB1	1.82814	4.30281	7.79797e-07	2.92663e-05	9657	2691798	IQ motif containing B1 [Source:HGNC Symbol;Acc:28949]	-								NRG2	-2.03757	0.921123	1.80991e-06	2.82249e-05	9542	2878074:2878166:2878168:2878170:2878174:2878176:2878203:2878206:2878208:2878210:2878212:2878224:2878232:2878234:2878236:2878238:2878240	neuregulin 2 [Source:HGNC Symbol;Acc:7998]	.
																		SLC1A5	1.82795	7.28258	1.53244e-07	7.27938e-06	6510	3836946:3836954:3836974:3836976:3866276	solute carrier family 1 (neutral amino acid transporter), member 5 [Source:HGNC Symbol;Acc:10943]	-								POLD4	-2.04055	5.37715	4.87471e-16	3.83081e-14	57804	3378732	polymerase (DNA-directed), delta 4, accessory subunit [Source:HGNC Symbol;Acc:14106]	.
																		RP11-63E5.6	1.82626	0.338365	0.00516456	0.0433681	ENSG00000249868	#N/A	0	-								LINC00882	-2.04249	0.83907	2.49909e-06	3.72878e-05	100302640	#N/A	long intergenic non-protein coding RNA 882 [Source:HGNC Symbol;Acc:48568]	.
																		ZCWPW1	1.82209	1.6466	0.00405668	0.0361378	55063	3063968	zinc finger, CW type with PWWP domain 1 [Source:HGNC Symbol;Acc:23486]	-								MXRA8	-2.04331	7.19098	2.57841e-23	4.11643e-21	54587	2391465:2391495:4041752	matrix-remodelling associated 8 [Source:HGNC Symbol;Acc:7542]	.
																		TGFB3	1.82124	1.6309	0.00431986	0.0379382	7043	3572517:3572568:3572633:3572699	transforming growth factor, beta 3 [Source:HGNC Symbol;Acc:11769]	-								MS4A4A	-2.05783	1.30974	4.62695e-07	8.20769e-06	51338	3332298	membrane-spanning 4-domains, subfamily A, member 4A [Source:HGNC Symbol;Acc:13371]	.
																		GPRIN1	1.81983	4.19967	6.14947e-07	2.39161e-05	114787	2888385	G protein regulated inducer of neurite outgrowth 1 [Source:HGNC Symbol;Acc:24835]	-								ZNF385A	-2.05929	2.64238	4.76968e-10	1.50788e-08	25946	3456700	zinc finger protein 385A [Source:HGNC Symbol;Acc:17521]	.
																		C4orf32	1.81925	4.25629	4.14642e-07	1.7108e-05	132720	2739714	chromosome 4 open reading frame 32 [Source:HGNC Symbol;Acc:26813]	-								MYRF	-2.06243	0.333651	2.46794e-05	0.000271729	745	3333169	myelin regulatory factor [Source:HGNC Symbol;Acc:1181]	.
																		PSIP1	1.81615	5.87319	1.0246e-06	3.73644e-05	11168	3163063:3199790	PC4 and SFRS1 interacting protein 1 [Source:HGNC Symbol;Acc:9527]	-								RPL15P3	-2.06844	1.42331	5.46827e-06	7.35166e-05	ENSG00000212802	#N/A	ribosomal protein L15 pseudogene 3 [Source:HGNC Symbol;Acc:21538]	.
																		TMTC1	1.81574	3.51751	1.2859e-05	0.000330951	83857	3449068:3449215:3449230:3449240:3449275	transmembrane and tetratricopeptide repeat containing 1 [Source:HGNC Symbol;Acc:24099]	-								PIK3IP1	-2.07578	3.98208	4.67634e-15	3.22844e-13	113791	3957790	phosphoinositide-3-kinase interacting protein 1 [Source:HGNC Symbol;Acc:24942]	.
																		SIAH1	1.81566	0.707036	0.00510252	0.0429874	6477	3690550:3690573:3690575:3690579	siah E3 ubiquitin protein ligase 1 [Source:HGNC Symbol;Acc:10857]	-								RARRES3	-2.07605	1.15525	3.8793e-06	5.44466e-05	5920	3333899	retinoic acid receptor responder (tazarotene induced) 3 [Source:HGNC Symbol;Acc:9869]	.
																		DAPK1	1.81472	3.29147	0.000675382	0.00915179	1612	3177880:3178133	death-associated protein kinase 1 [Source:HGNC Symbol;Acc:2674]	-								AOX1	-2.08578	6.06683	7.68831e-14	4.55635e-12	316	2522247:2522320:2522326:2522328:2522332:2522338:2522343:2522352:2522355:2522382:2522384:2522386:2522389:2522391:2522393:2522405:2522407:2522409:2522411:2522416:2522420:2522422:2522424	aldehyde oxidase 1 [Source:HGNC Symbol;Acc:553]	.
																		PPAT	1.81276	4.93569	1.32461e-07	6.33243e-06	5471	2684909:2684915:2684929:2684937:2684939:2684943:2770242:2770290	phosphoribosyl pyrophosphate amidotransferase [Source:HGNC Symbol;Acc:9238]	-								MT1E	-2.08948	6.20483	3.84017e-15	2.70976e-13	4493	3662139:3662158:3662165:3662168	metallothionein 1E [Source:HGNC Symbol;Acc:7397]	.
																		BARD1	1.81085	3.60977	1.35386e-06	4.74883e-05	580	2598099	BRCA1 associated RING domain 1 [Source:HGNC Symbol;Acc:952]	-								MAF	-2.09887	2.52526	2.02991e-08	4.82794e-07	4094	3701000:3701028:3701030:3701047:3701071:3701083:3701092:3701155:3701166:3701198:3701213:3701230:3701251:3701255:3701265:3701267:3701279:3701287	v-maf avian musculoaponeurotic fibrosarcoma oncogene homolog [Source:HGNC Symbol;Acc:6776]	.
																		CXCL16	1.80744	2.79455	7.69227e-05	0.00150949	58191	3742285	chemokine (C-X-C motif) ligand 16 [Source:HGNC Symbol;Acc:16642]	-								FAM46B	-2.10229	1.0499	7.5384e-07	1.29235e-05	115572	2402914	family with sequence similarity 46, member B [Source:HGNC Symbol;Acc:28273]	.
																		GPR161	1.80407	4.42845	1.88199e-06	6.35876e-05	23432	2442911:2442980	G protein-coupled receptor 161 [Source:HGNC Symbol;Acc:23694]	-								CDC42EP5	-2.11293	1.82113	1.01357e-06	1.69441e-05	148170	3870895:3870908:3870919:3870925:3870927:3870929:3870931:3870933	CDC42 effector protein (Rho GTPase binding) 5 [Source:HGNC Symbol;Acc:17408]	.
																		MYBL1	1.80125	4.06122	5.44857e-06	0.000157263	4603	3138760	v-myb avian myeloblastosis viral oncogene homolog-like 1 [Source:HGNC Symbol;Acc:7547]	-								SYNPO	-2.1223	1.36332	1.57183e-06	2.50005e-05	11346	2835576:2835614:2835617	synaptopodin [Source:HGNC Symbol;Acc:30672]	.
																		LMNB1	1.80018	4.54665	6.38e-07	2.46636e-05	4001	2827185:2827224:2827235:2827237:2827241:2827243:2827281	lamin B1 [Source:HGNC Symbol;Acc:6637]	-								SLC37A1	-2.12546	2.32806	2.01875e-08	4.81035e-07	54020	3922664:3922751:3922764:3922766:3922768:3922779	solute carrier family 37 (glucose-6-phosphate transporter), member 1 [Source:HGNC Symbol;Acc:11024]	.
																		EIF4EBP1	1.79997	6.83869	1.36721e-05	0.000345777	1978	4049862	eukaryotic translation initiation factor 4E binding protein 1 [Source:HGNC Symbol;Acc:3288]	-								GALNT16	-2.12671	0.181299	3.61885e-05	0.000379786	57452	3541986	UDP-N-acetyl-alpha-D-galactosamine:polypeptide N-acetylgalactosaminyltransferase 16 [Source:HGNC Symbol;Acc:23233]	.
																		NPIPA2	1.79869	1.32735	0.00174394	0.0188915	100288332	#N/A	nuclear pore complex interacting protein family, member A2 [Source:HGNC Symbol;Acc:41979]	-								THEMIS	-2.12876	0.100513	3.00234e-05	0.000319816	387357	2973340	thymocyte selection associated [Source:HGNC Symbol;Acc:21569]	.
																		TTC39C	1.7961	3.10969	0.000173884	0.00305488	125488	3781980:3782069	tetratricopeptide repeat domain 39C [Source:HGNC Symbol;Acc:26595]	-								NYAP1	-2.13288	0.109198	0.000103954	0.000943641	222950	3015579	neuronal tyrosine-phosphorylated phosphoinositide-3-kinase adaptor 1 [Source:HGNC Symbol;Acc:22009]	.
																		RELB	1.79365	4.43452	4.65548e-06	0.000138727	5971	3835966	v-rel avian reticuloendotheliosis viral oncogene homolog B [Source:HGNC Symbol;Acc:9956]	-								MAP2	-2.137	6.31717	1.55678e-25	3.15606e-23	4133	2525533:2525613	microtubule-associated protein 2 [Source:HGNC Symbol;Acc:6839]	.
																		HOMER1	1.79303	4.5652	4.0473e-08	2.24573e-06	9456	2864237:2864326:2864343	homer homolog 1 (Drosophila) [Source:HGNC Symbol;Acc:17512]	-								IRF9	-2.18906	3.18804	2.38376e-09	6.66202e-08	10379	3529699:3529701	interferon regulatory factor 9 [Source:HGNC Symbol;Acc:6131]	.
																		SAC3D1	1.7883	3.86725	0.000449043	0.00663666	29901	3334812	SAC3 domain containing 1 [Source:HGNC Symbol;Acc:30179]	-								ANKEF1	-2.2094	0.307852	9.98148e-06	0.000125229	63926	3876142:3876196:3876243	ankyrin repeat and EF-hand domain containing 1 [Source:HGNC Symbol;Acc:15803]	.
																		CLN6	1.78783	4.96087	4.06855e-06	0.000125298	54982	3630701	ceroid-lipofuscinosis, neuronal 6, late infantile, variant [Source:HGNC Symbol;Acc:2077]	-								SELENBP1	-2.20985	2.35207	4.83247e-07	8.52491e-06	8991	2435005	selenium binding protein 1 [Source:HGNC Symbol;Acc:10719]	.
																		L2HGDH	1.78663	3.07178	5.59609e-05	0.00115483	79944	3563814	L-2-hydroxyglutarate dehydrogenase [Source:HGNC Symbol;Acc:20499]	-								IL6R	-2.2208	2.06176	1.02826e-09	3.04002e-08	3570	2360257	interleukin 6 receptor [Source:HGNC Symbol;Acc:6019]	.
																		TMEM151A	1.78621	2.27224	0.00120712	0.0143521	256472	3336117:3336138:3336162:3336167:3336174	transmembrane protein 151A [Source:HGNC Symbol;Acc:28497]	-								GPSM3	-2.24723	2.36862	5.91837e-09	1.54126e-07	63940	#N/A	G-protein signaling modulator 3 [Source:HGNC Symbol;Acc:13945]	.
																		HHEX	1.78491	2.98642	0.000138918	0.0025011	3087	3258221	hematopoietically expressed homeobox [Source:HGNC Symbol;Acc:4901]	-								G0S2	-2.24887	1.66377	4.9408e-05	0.000496491	50486	2378068	G0/G1switch 2 [Source:HGNC Symbol;Acc:30229]	.
																		ANKRD18B	1.78437	2.5326	0.000380203	0.00577846	441459	#N/A	ankyrin repeat domain 18B [Source:HGNC Symbol;Acc:23644]	-								RP11-879F14.2	-2.25706	2.43934	3.39384e-11	1.32964e-09	100130938	#N/A	0	.
																		ISM2	1.78419	-0.092523	0.0124742	0.081679	145501	3573123	isthmin 2 [Source:HGNC Symbol;Acc:23176]	-								TMC6	-2.27046	5.12092	1.17834e-31	4.29994e-29	11322	3772090	transmembrane channel-like 6 [Source:HGNC Symbol;Acc:18021]	.
																		ZNF214	1.78294	-0.319949	0.0101876	0.0709199	7761	3361245:3361261:3361273:3361286:3361313:3361354:3361356:3361358:3361362:3361365	zinc finger protein 214 [Source:HGNC Symbol;Acc:13006]	-								GPR162	-2.2728	1.99453	6.78233e-10	2.07731e-08	27239	#N/A	G protein-coupled receptor 162 [Source:HGNC Symbol;Acc:16693]	.
																		SAMD1	1.78054	4.48103	1.72848e-06	5.90205e-05	ENSG00000141858	3852507	sterile alpha motif domain containing 1 [Source:HGNC Symbol;Acc:17958]	-								IFI44L	-2.27924	0.285552	0.000104379	0.000945478	10964	2343473:2343504	interferon-induced protein 44-like [Source:HGNC Symbol;Acc:17817]	.
																		TMEM194B	1.77741	1.30362	0.000792458	0.0104057	100131211	2592122	transmembrane protein 194B [Source:HGNC Symbol;Acc:33700]	-								CDR1	-2.28027	1.08199	2.48973e-05	0.000273186	1038	4024373:4024392	cerebellar degeneration-related protein 1, 34kDa [Source:HGNC Symbol;Acc:1798]	.
																		CDC7	1.77264	2.76718	0.000724777	0.0096601	8317	2346399:2346477:2346479	cell division cycle 7 [Source:HGNC Symbol;Acc:1745]	-								PEAR1	-2.31094	2.69248	3.0645e-11	1.20802e-09	375033	2361797	platelet endothelial aggregation receptor 1 [Source:HGNC Symbol;Acc:33631]	.
																		LRFN4	1.77087	1.10072	0.00230196	0.0236309	78999	3336576:3336628:3336632:3336634	leucine rich repeat and fibronectin type III domain containing 4 [Source:HGNC Symbol;Acc:28456]	-								ITGB1BP2	-2.31656	3.33901	9.90992e-17	8.66914e-15	26548	3980981	integrin beta 1 binding protein (melusin) 2 [Source:HGNC Symbol;Acc:6154]	.
																		SLC44A1	1.76837	5.09108	5.97891e-08	3.15437e-06	23446	3183111:3183199:3183206:3183208:3183211:3183215:3183217	solute carrier family 44 (choline transporter), member 1 [Source:HGNC Symbol;Acc:18798]	-								HHIP	-2.32079	5.21853	2.46961e-32	9.55815e-30	64399	2745899:2745955:2745958:2745960:2745962:2745964:2745966:2745968:2745971:2745974	hedgehog interacting protein [Source:HGNC Symbol;Acc:14866]	.
																		ARL4A	1.76821	3.50747	0.000230196	0.0038713	10124	2990464:3248281	ADP-ribosylation factor-like 4A [Source:HGNC Symbol;Acc:695]	-								CCDC102B	-2.34705	2.16129	2.90456e-06	4.21452e-05	79839	3792656:3792731:3792761:3792764	coiled-coil domain containing 102B [Source:HGNC Symbol;Acc:26295]	.
																		CARHSP1	1.76697	5.6838	3.1056e-05	0.000695277	23589	3679533	calcium regulated heat stable protein 1, 24kDa [Source:HGNC Symbol;Acc:17150]	-								NRXN2	-2.35522	2.60258	3.84222e-13	2.07936e-11	9379	3376914:3376973	neurexin 2 [Source:HGNC Symbol;Acc:8009]	.
																		BRCA1	1.76398	3.77985	4.37568e-05	0.000934132	672	3758317:3758392:3758416	breast cancer 1, early onset [Source:HGNC Symbol;Acc:1100]	-								LINC00672	-2.37811	1.87923	4.74255e-11	1.79739e-09	100505576	#N/A	long intergenic non-protein coding RNA 672 [Source:HGNC Symbol;Acc:44353]	.
																		STEAP1B	1.76238	3.68971	1.09693e-05	0.000287422	256227	#N/A	STEAP family member 1B [Source:HGNC Symbol;Acc:41907]	-								C17orf61-PLSCR3	-2.42986	2.37167	1.27235e-07	2.57666e-06	ENSG00000262481	#N/A	Uncharacterized protein [Source:UniProtKB/TrEMBL;Acc:K7ENI6]	.
																		RFC2	1.76135	4.59227	3.82572e-05	0.000831901	5982	3056414:3056546:3056581	replication factor C (activator 1) 2, 40kDa [Source:HGNC Symbol;Acc:9970]	-								CD82	-2.44946	4.4015	9.68515e-10	2.87671e-08	3732	3328520:3328562:3328575:3328579:3328584:3328592:3328594:3328596	CD82 molecule [Source:HGNC Symbol;Acc:6210]	.
																		NPIPA1	1.76037	4.77396	0.00163089	0.0180055	101059953	3649277:3649295:3649316:3649411:3649490:3650284:3650290:3650294:3681741:3681842:3681846:3682695:3682697:3682701	nuclear pore complex interacting protein family, member A1 [Source:HGNC Symbol;Acc:7909]	-								PLCE1-AS1	-2.45362	1.75008	1.12707e-10	4.0549e-09	100128054	#N/A	PLCE1 antisense RNA 1 [Source:HGNC Symbol;Acc:45193]	.
																		RFXAP	1.76004	1.6015	0.00296914	0.0284812	5994	3485786:3485813	regulatory factor X-associated protein [Source:HGNC Symbol;Acc:9988]	-								AIF1L	-2.46942	2.66714	6.09844e-06	8.08819e-05	83543	3191877	allograft inflammatory factor 1-like [Source:HGNC Symbol;Acc:28904]	.
																		PSMG1	1.75183	5.73529	4.3709e-06	0.000132704	8624	3932131	proteasome (prosome, macropain) assembly chaperone 1 [Source:HGNC Symbol;Acc:3043]	-								DOLK	-2.47382	0.0134433	4.573e-06	6.26678e-05	22845	3226789	dolichol kinase [Source:HGNC Symbol;Acc:23406]	.
																		LMO4	1.75069	4.16835	8.52661e-06	0.000230595	8543	2345286:2345351:2345370:2345442:2345453:2345507:2345564:2345593:2345611	LIM domain only 4 [Source:HGNC Symbol;Acc:6644]	-								ACOX2	-2.47757	1.75266	4.03473e-08	9.08846e-07	8309	2678400	acyl-CoA oxidase 2, branched chain [Source:HGNC Symbol;Acc:120]	.
																		ZNF876P	1.75026	0.407236	0.0049687	0.0421636	642280	#N/A	zinc finger protein 876, pseudogene [Source:HGNC Symbol;Acc:32472]	-								SLC30A1	-2.48093	4.00847	2.06989e-22	3.18513e-20	7779	2454378:2454392:2454420	solute carrier family 30 (zinc transporter), member 1 [Source:HGNC Symbol;Acc:11012]	.
																		CCDC171	1.75025	1.20411	0.00123997	0.0146981	203238	3163200:3163358:3163399:3163413:3163425:3163452:3163519:3163548:3163584:3163623:3163634:3163640	coiled-coil domain containing 171 [Source:HGNC Symbol;Acc:29828]	-								DCDC2	-2.5053	2.60109	9.3813e-07	1.57863e-05	51473	2945440:2945515	doublecortin domain containing 2 [Source:HGNC Symbol;Acc:18141]	.
																		GDF1	1.75011	0.250729	0.00881436	0.0639613	2657	3855285:3855320	growth differentiation factor 1 [Source:HGNC Symbol;Acc:4214]	-								ECM2	-2.52559	2.4467	1.89567e-13	1.06191e-11	1842	3214867	extracellular matrix protein 2, female organ and adipocyte specific [Source:HGNC Symbol;Acc:3154]	.
																		PYGO1	1.74963	3.50678	7.40753e-06	0.000203755	26108	3625440:3625451:3625453:3625455	pygopus family PHD finger 1 [Source:HGNC Symbol;Acc:30256]	-								IFITM2	-2.55211	4.84973	1.13382e-10	4.05633e-09	10581	3315658	interferon induced transmembrane protein 2 [Source:HGNC Symbol;Acc:5413]	.
																		IFLTD1	1.74592	1.02405	0.00129936	0.0152476	160492	3447933:3447963	intermediate filament tail domain containing 1 [Source:HGNC Symbol;Acc:26683]	-								HEYL	-2.55391	0.718736	5.64249e-06	7.56201e-05	26508	2407985:2408024	hes-related family bHLH transcription factor with YRPW motif-like [Source:HGNC Symbol;Acc:4882]	.
																		NOD1	1.73618	2.83825	9.39583e-05	0.00179474	10392	3044072:3044127	nucleotide-binding oligomerization domain containing 1 [Source:HGNC Symbol;Acc:16390]	-								KRTAP1-5	-2.55966	2.05898	9.56073e-10	2.84638e-08	83895	3756676:3756684	keratin associated protein 1-5 [Source:HGNC Symbol;Acc:16777]	.
																		HMOX1	1.73285	3.43589	0.000441552	0.00656059	3162	3944129	heme oxygenase (decycling) 1 [Source:HGNC Symbol;Acc:5013]	-								FAM65B	-2.56606	-0.0240866	6.71438e-06	8.76851e-05	9750	2945741:2945871	family with sequence similarity 65, member B [Source:HGNC Symbol;Acc:13872]	.
																		TMEM159	1.73258	4.66207	5.66192e-07	2.2531e-05	57146	3651639	transmembrane protein 159 [Source:HGNC Symbol;Acc:30136]	-								CYS1	-2.5695	1.17322	1.4181e-09	4.10703e-08	192668	2540007	cystin 1 [Source:HGNC Symbol;Acc:18525]	.
																		PKIA	1.7319	1.23671	0.00311019	0.0295916	5569	3104260:3104307:3104309	protein kinase (cAMP-dependent, catalytic) inhibitor alpha [Source:HGNC Symbol;Acc:9017]	-								RP11-800A3.7	-2.56999	0.362191	3.14087e-07	5.78029e-06	ENSG00000257038	#N/A	0	.
																		ARHGAP6	1.73187	1.37868	0.00106286	0.0130307	395	3999568	Rho GTPase activating protein 6 [Source:HGNC Symbol;Acc:676]	-								TNFRSF1B	-2.59875	0.474267	1.91315e-06	2.94411e-05	7133	2320727	tumor necrosis factor receptor superfamily, member 1B [Source:HGNC Symbol;Acc:11917]	.
																		USP37	1.7306	4.1856	3.67961e-07	1.55815e-05	57695	2599433	ubiquitin specific peptidase 37 [Source:HGNC Symbol;Acc:20063]	-								ATP6V1G2	-2.62322	1.76826	2.0192e-11	8.23939e-10	534	#N/A	ATPase, H+ transporting, lysosomal 13kDa, V1 subunit G2 [Source:HGNC Symbol;Acc:862]	.
																		KITLG	1.73019	7.25031	1.61895e-07	7.55099e-06	4254	3464747:3464825:3464831	KIT ligand [Source:HGNC Symbol;Acc:6343]	-								OLFML2B	-2.63432	0.496879	6.45298e-07	1.12133e-05	25903	2441043:2441111:2441137	olfactomedin-like 2B [Source:HGNC Symbol;Acc:24558]	.
																		GNAO1	1.72988	0.344193	0.00562381	0.0463478	2775	3661940:3662019	guanine nucleotide binding protein (G protein), alpha activating activity polypeptide O [Source:HGNC Symbol;Acc:4389]	-								ITGA10	-2.63791	3.14406	5.23413e-19	5.81307e-17	8515	2356218	integrin, alpha 10 [Source:HGNC Symbol;Acc:6135]	.
																		ISOC1	1.72801	3.57835	3.02234e-05	0.000682571	51015	2827709	isochorismatase domain containing 1 [Source:HGNC Symbol;Acc:24254]	-								TXNIP	-2.63945	6.49688	6.4818e-31	2.17857e-28	10628	2356115	thioredoxin interacting protein [Source:HGNC Symbol;Acc:16952]	.
																		MLF1IP	1.72774	4.525	0.000396427	0.00597565	#N/A	#N/A	#N/A	-								CFB_2	-2.65605	0.433769	1.27992e-07	2.58249e-06	#N/A	#N/A	#N/A	.
																		HCG18	1.72686	4.16289	6.51594e-07	2.51137e-05	414777	#N/A	HLA complex group 18 (non-protein coding) [Source:HGNC Symbol;Acc:31337]	-								GNG7	-2.65797	0.163265	1.58858e-06	2.51729e-05	2788	#N/A	guanine nucleotide binding protein (G protein), gamma 7 [Source:HGNC Symbol;Acc:4410]	.
																		LYPD5	1.72553	0.897009	0.00809436	0.0599734	284348	3864680	LY6/PLAUR domain containing 5 [Source:HGNC Symbol;Acc:26397]	-								NDRG4	-2.68675	1.08611	3.57662e-06	5.06998e-05	65009	3663287	NDRG family member 4 [Source:HGNC Symbol;Acc:14466]	.
																		DHRS13	1.72521	2.93145	0.000348341	0.00540917	147015	3751164	dehydrogenase/reductase (SDR family) member 13 [Source:HGNC Symbol;Acc:28326]	-								SIGLEC15	-2.6943	3.51084	1.05227e-12	5.33315e-11	284266	3786920:3786954:3786960:3786980:3786999	sialic acid binding Ig-like lectin 15 [Source:HGNC Symbol;Acc:27596]	.
																		PNP	1.723	6.0437	2.97503e-05	0.000674554	4860	3527514	purine nucleoside phosphorylase [Source:HGNC Symbol;Acc:7892]	-								FAM189A1	-2.7179	0.71556	5.80979e-09	1.51744e-07	23359	3615455	family with sequence similarity 189, member A1 [Source:HGNC Symbol;Acc:29075]	.
																		ITGA6	1.72106	3.47443	0.000116406	0.00216232	3655	2515627	integrin, alpha 6 [Source:HGNC Symbol;Acc:6142]	-								EXTL1	-2.74263	2.52132	2.27613e-13	1.26395e-11	2134	2326237:2326270	exostosin-like glycosyltransferase 1 [Source:HGNC Symbol;Acc:3515]	.
																		CHST10	1.71829	3.94693	2.23561e-05	0.000528055	9486	2567242	carbohydrate sulfotransferase 10 [Source:HGNC Symbol;Acc:19650]	-								CALCRL	-2.74474	0.589996	1.84778e-07	3.61407e-06	10203	2591367:2591403	calcitonin receptor-like [Source:HGNC Symbol;Acc:16709]	.
																		A2M	1.71818	2.19448	0.000698055	0.00939964	2	3443348	alpha-2-macroglobulin [Source:HGNC Symbol;Acc:7]	-								FRMD4B	-2.75923	0.681581	2.92736e-08	6.84767e-07	23150	2681278:2681398:2681431:2681460	FERM domain containing 4B [Source:HGNC Symbol;Acc:24886]	.
																		SOD2	1.71727	7.27783	4.70294e-06	0.000139818	100129518	2982319:4042941:4042947	superoxide dismutase 2, mitochondrial [Source:HGNC Symbol;Acc:11180]	-								TNRC6C-AS1	-2.76633	1.59967	8.09056e-12	3.52671e-10	100131096	#N/A	TNRC6C antisense RNA 1 [Source:HGNC Symbol;Acc:44360]	.
																		ZNF788_1	1.71582	2.31746	0.000950942	0.011978	#N/A	#N/A	#N/A	-								FAM13C	-2.76707	0.2501	1.273e-07	2.57666e-06	220965	3290649:3290723:3290729:3290736	family with sequence similarity 13, member C [Source:HGNC Symbol;Acc:19371]	.
																		ITGB3_1	1.7137	2.82256	0.000198114	0.0033959	#N/A	#N/A	#N/A	-								WFDC1	-2.78016	2.49462	4.81923e-16	3.82306e-14	58189	3671695:3671725	WAP four-disulfide core domain 1 [Source:HGNC Symbol;Acc:15466]	.
																		NRGN	1.71129	2.36434	0.00359957	0.0331454	4900	3354227:3354255	neurogranin (protein kinase C substrate, RC3) [Source:HGNC Symbol;Acc:8000]	-								LDHD	-2.80601	1.45966	7.1254e-12	3.13813e-10	197257	3699335	lactate dehydrogenase D [Source:HGNC Symbol;Acc:19708]	.
																		CBLB	1.70818	5.00775	5.54155e-08	2.96002e-06	868	2687255:2687341:2687346:2687348:2687354:2687370:2687372:2687374:2687420:2687455	Cbl proto-oncogene B, E3 ubiquitin protein ligase [Source:HGNC Symbol;Acc:1542]	-								DAAM2	-2.83486	5.89196	7.68929e-25	1.44423e-22	23500	2906333	dishevelled associated activator of morphogenesis 2 [Source:HGNC Symbol;Acc:18143]	.
																		KREMEN1	1.7074	3.36316	1.69337e-05	0.000418402	83999	3941793	kringle containing transmembrane protein 1 [Source:HGNC Symbol;Acc:17550]	-								SNCG	-2.85416	-0.154715	2.00773e-06	3.06731e-05	6623	3256164:3256188	synuclein, gamma (breast cancer-specific protein 1) [Source:HGNC Symbol;Acc:11141]	.
[truncated: 320 more rows]

## Sheet: Table S4
Table S4. Quantification of proteins in human L-NSC from Toxoplasma infection for 18 hours.
[truncated: 962 more rows]

[truncated: 14 more sheets: Table S5, Table S6, Table S7, Table S8, Table S9, Table S10A, Table S10B, Table S11, Table S12, Table S13, Table S14, Table S15, Table S16, Table S17]
